# Supplementary material for: 2-(Tritylsulfan­yl)ethyl 3-iodo­benzoate
Source: Acta Crystallogr Sect E Struct Rep Online. 2011 Sep 14;67(Pt 10):o2631. doi: 10.1107/S1600536811036427 (PMC3201345; doi:10.1107/S1600536811036427)
Supplement: Supplementary file 1 [file e-67-o2631-sup1.cif]

##############################################################################
#                                                                            #
# This CIF contains the data in a paper accepted for publication in          #
# Acta Crystallographica Section E. It conforms to the requirements of       #
# Notes for Authors for Acta Crystallographica Section E, and has been       #
# peer reviewed under the auspices of the IUCr Commission on Journals.       #
#                                                                            #
# Full details of the Crystallographic Information File format               #
# are given in the paper "The Crystallographic Information File (CIF):       #
# a New Standard Archive File for Crystallography" by S. R. Hall, F. H.      #
# Allen and I. D. Brown [Acta Cryst. (1991), A47, 655-685].                  #
#                                                                            #
# The current version of the core CIF dictionary is obtainable from          #
# ftp://ftp.iucr.org/pub/cif_core.dic.                                       #
#                                                                            #
# Software is freely available for graphical display of the structure(s)     #
# in this CIF. For information consult the CIF software page                 #
# http://www.iucr.org/resources/cif/software.                                #
#                                                                            #
# This file may be used for bona fide research purposes within the           #
# scientific community so long as proper attribution is given to the journal # 
# article from which it was obtained.                                        #
#                                                                            #
##############################################################################
data_global
_audit_creation_method     SHELXL-97
_journal_date_recd_electronic     2011-09-03
_journal_date_accepted     2011-09-06
_journal_name_full     'Acta Crystallographica, Section E'
_journal_year     2011
_journal_volume     67
_journal_issue     10
_journal_page_first     o2631
_journal_page_last     o2631
_journal_paper_category     QO
_journal_coeditor_code     ZS2142
_publ_contact_author
;
     Dr. Seik Weng Ng
     Department of Chemistry
     University of Malaya
     50603 Kuala Lumpur
     Malaysia
;
_publ_contact_author_email     seikweng@um.edu.my
_publ_contact_author_fax     '03 7967 4193'
_publ_contact_author_phone     '03 7967 6778'
_publ_section_title
;
2-(Tritylsulfanyl)ethyl 3-iodobenzoate
;
loop_
    _publ_author_name
    _publ_author_address
    'Zhu, Xin'
;
     Henan University of Traditional Chinese Medicine
     Zhengzhou 450008,
     People's Republic of China
;
    'Ng, Seik Weng'
;
     Department of Chemistry
     University of Malaya
     50603 Kuala Lumpur
     Malaysia
     and
     Chemistry Department
     King Abdulaziz University
     PO Box 80203 Jeddah
     Saudi Arabia
;
_publ_section_synopsis     .
data_I
_audit_creation_method     SHELXL-97
_chemical_name_systematic
;
 2-(Tritylsulfanyl)ethyl 3-iodobenzoate
;
_chemical_name_common     '2-(tritylsulfanyl)ethyl 3-iodobenzoate'
_chemical_formula_moiety     'C28 H23 I O2 S'
_chemical_formula_sum     'C28 H23 I O2 S'
_chemical_formula_iupac     'C28 H23 I O2 S'
_chemical_formula_weight     550.42
_chemical_melting_point     ?
_symmetry_cell_setting     triclinic
_symmetry_space_group_name_H-M     'P -1'
_symmetry_space_group_name_Hall     '-P 1'
loop_
    _symmetry_equiv_pos_as_xyz
    'x, y, z'
    '-x, -y, -z'
_cell_length_a     8.1634(8)
_cell_length_b     8.8413(9)
_cell_length_c     18.9968(18)
_cell_angle_alpha     89.4930(10)
_cell_angle_beta     79.270(2)
_cell_angle_gamma     65.6630(10)
_cell_volume     1223.9(2)
_cell_formula_units_Z     2
_cell_measurement_reflns_used     2381
_cell_measurement_theta_min     2.8847
_cell_measurement_theta_max     25.0373
_cell_measurement_temperature     293(2)
_exptl_crystal_description     prism
_exptl_crystal_colour     yellow
_exptl_crystal_size_max     0.40
_exptl_crystal_size_mid     0.35
_exptl_crystal_size_min     0.20
_exptl_crystal_density_diffrn     1.494
_exptl_crystal_density_meas     ?
_exptl_crystal_density_method     'not measured'
_exptl_crystal_F_000     552
_exptl_absorpt_coefficient_mu     1.416
_exptl_absorpt_correction_type     multi-scan
_exptl_absorpt_process_details     '(SADABS, Sheldrick, 1996)'
_exptl_absorpt_correction_T_min     0.6013
_exptl_absorpt_correction_T_max     0.7649
_diffrn_ambient_temperature     293(2)
_diffrn_radiation_type     MoK\a
_diffrn_radiation_wavelength     0.71073
_diffrn_radiation_source     'fine-focus sealed tube'
_diffrn_radiation_monochromator     graphite
_diffrn_measurement_device_type     'Bruker SMART APEX diffractometer'
_diffrn_measurement_method     '\w scans'
_diffrn_detector_area_resol_mean     ?
_diffrn_reflns_number     5948
_diffrn_reflns_av_R_equivalents     0.0181
_diffrn_reflns_av_sigmaI/netI     0.0315
_diffrn_reflns_theta_min     2.68
_diffrn_reflns_theta_max     25.00
_diffrn_reflns_theta_full     25.00
_diffrn_measured_fraction_theta_max     0.989
_diffrn_measured_fraction_theta_full     0.989
_diffrn_reflns_limit_h_min     -9
_diffrn_reflns_limit_h_max     9
_diffrn_reflns_limit_k_min     -10
_diffrn_reflns_limit_k_max     10
_diffrn_reflns_limit_l_min     -22
_diffrn_reflns_limit_l_max     19
_diffrn_standards_number     0
_diffrn_standards_interval_count     .
_diffrn_standards_interval_time     .
_diffrn_standards_decay_%     ?
_reflns_number_total     4254
_reflns_number_gt     3375
_reflns_threshold_expression     I>2\s(I)
_refine_ls_structure_factor_coef     Fsqd
_refine_ls_matrix_type     full
_refine_ls_R_factor_all     0.0578
_refine_ls_R_factor_gt     0.0447
_refine_ls_wR_factor_gt     0.1131
_refine_ls_wR_factor_ref     0.1257
_refine_ls_goodness_of_fit_ref     1.017
_refine_ls_restrained_S_all     1.017
_refine_ls_number_reflns     4254
_refine_ls_number_parameters     290
_refine_ls_number_restraints     0
_refine_ls_hydrogen_treatment     constr
_refine_ls_weighting_scheme     calc
_refine_ls_weighting_details
         'calc w=1/[\s^2^(Fo^2^)+(0.0509P)^2^+1.4533P] where P=(Fo^2^+2Fc^2^)/3'
_atom_sites_solution_hydrogens     geom
_atom_sites_solution_primary     direct
_atom_sites_solution_secondary     difmap
_refine_ls_shift/su_max     0.001
_refine_ls_shift/su_mean     0.001
_refine_diff_density_max     0.887
_refine_diff_density_min     -1.326
_refine_ls_extinction_method     SHELXL
_refine_ls_extinction_coef     0.0354(19)
_refine_ls_extinction_expression
                                  'Fc^*^=kFc[1+0.001xFc^2^\l^3^/sin(2\q)]^-1/4^'
loop_
    _atom_type_symbol
    _atom_type_description
    _atom_type_scat_dispersion_real
    _atom_type_scat_dispersion_imag
    _atom_type_scat_source
    'C' 'C' 0.0033 0.0016
                         'International Tables Vol C Tables 4.2.6.8 and 6.1.1.4'
    'H' 'H' 0.0000 0.0000
                         'International Tables Vol C Tables 4.2.6.8 and 6.1.1.4'
    'O' 'O' 0.0106 0.0060
                         'International Tables Vol C Tables 4.2.6.8 and 6.1.1.4'
    'S' 'S' 0.1246 0.1234
                         'International Tables Vol C Tables 4.2.6.8 and 6.1.1.4'
    'I' 'I' -0.4742 1.8119
                         'International Tables Vol C Tables 4.2.6.8 and 6.1.1.4'
_computing_data_collection     'APEX2 (Bruker, 2007)'
_computing_cell_refinement     'SAINT (Bruker, 2007)'
_computing_data_reduction     'SAINT (Bruker, 2007)'
_computing_structure_solution     'SHELXS97 (Sheldrick, 2008)'
_computing_structure_refinement     'SHELXL97 (Sheldrick, 2008)'
_computing_molecular_graphics     'X-Seed (Barbour, 2001)'
_computing_publication_material     'publCIF (Westrip, 2010)'
loop_
    _atom_site_type_symbol
    _atom_site_label
    _atom_site_fract_x
    _atom_site_fract_y
    _atom_site_fract_z
    _atom_site_U_iso_or_equiv
    _atom_site_adp_type
    _atom_site_calc_flag
    _atom_site_refinement_flags
    _atom_site_occupancy
    _atom_site_symmetry_multiplicity
    _atom_site_disorder_assembly
    _atom_site_disorder_group
    I I1 0.70737(7) 0.61227(5) 0.60081(2) 0.1219(3) Uani d . 1 1 . .
    S S1 0.73375(12) -0.09689(11) 0.27224(4) 0.0482(2) Uani d . 1 1 . .
    O O1 0.9395(4) -0.0436(4) 0.37588(14) 0.0733(8) Uani d . 1 1 . .
    O O2 1.0491(6) 0.1484(5) 0.3642(2) 0.1083(13) Uani d . 1 1 . .
    C C1 0.5442(4) -0.0134(3) 0.16643(17) 0.0376(7) Uani d . 1 1 . .
    C C2 0.5437(4) 0.0440(4) 0.09843(18) 0.0446(7) Uani d . 1 1 . .
    H H2 0.6475 -0.0058 0.0623 0.054 Uiso calc R 1 1 . .
    C C3 0.3903(5) 0.1748(5) 0.0836(2) 0.0569(9) Uani d . 1 1 . .
    H H3 0.3920 0.2127 0.0378 0.068 Uiso calc R 1 1 . .
    C C4 0.2358(5) 0.2489(5) 0.1365(2) 0.0626(10) Uani d . 1 1 . .
    H H4 0.1326 0.3365 0.1265 0.075 Uiso calc R 1 1 . .
    C C5 0.2343(5) 0.1929(4) 0.2040(2) 0.0591(10) Uani d . 1 1 . .
    H H5 0.1303 0.2440 0.2400 0.071 Uiso calc R 1 1 . .
    C C6 0.3854(4) 0.0617(4) 0.21896(19) 0.0482(8) Uani d . 1 1 . .
    H H6 0.3815 0.0227 0.2646 0.058 Uiso calc R 1 1 . .
    C C7 0.8838(4) -0.1952(4) 0.12723(16) 0.0362(6) Uani d . 1 1 . .
    C C8 0.9698(4) -0.3353(4) 0.08007(18) 0.0455(7) Uani d . 1 1 . .
    H H8 0.9232 -0.4155 0.0825 0.055 Uiso calc R 1 1 . .
    C C9 1.1256(5) -0.3583(5) 0.0288(2) 0.0576(9) Uani d . 1 1 . .
    H H9 1.1830 -0.4543 -0.0022 0.069 Uiso calc R 1 1 . .
    C C10 1.1947(5) -0.2414(5) 0.0235(2) 0.0565(9) Uani d . 1 1 . .
    H H10 1.2975 -0.2564 -0.0115 0.068 Uiso calc R 1 1 . .
    C C11 1.1113(5) -0.1011(5) 0.0702(2) 0.0549(9) Uani d . 1 1 . .
    H H11 1.1589 -0.0216 0.0673 0.066 Uiso calc R 1 1 . .
    C C12 0.9576(4) -0.0776(4) 0.12155(18) 0.0462(8) Uani d . 1 1 . .
    H H12 0.9024 0.0180 0.1528 0.055 Uiso calc R 1 1 . .
    C C13 0.6642(4) -0.3178(4) 0.18842(17) 0.0385(7) Uani d . 1 1 . .
    C C14 0.7540(5) -0.4510(4) 0.2265(2) 0.0510(8) Uani d . 1 1 . .
    H H14 0.8427 -0.4480 0.2502 0.061 Uiso calc R 1 1 . .
    C C15 0.7132(5) -0.5887(4) 0.2296(2) 0.0601(10) Uani d . 1 1 . .
    H H15 0.7749 -0.6769 0.2555 0.072 Uiso calc R 1 1 . .
    C C16 0.5843(5) -0.5972(4) 0.1953(2) 0.0625(10) Uani d . 1 1 . .
    H H16 0.5566 -0.6895 0.1982 0.075 Uiso calc R 1 1 . .
    C C17 0.4959(6) -0.4673(5) 0.1566(3) 0.0659(11) Uani d . 1 1 . .
    H H17 0.4090 -0.4722 0.1323 0.079 Uiso calc R 1 1 . .
    C C18 0.5353(5) -0.3291(4) 0.1533(2) 0.0557(9) Uani d . 1 1 . .
    H H18 0.4738 -0.2420 0.1269 0.067 Uiso calc R 1 1 . .
    C C19 0.7098(4) -0.1647(4) 0.18310(16) 0.0364(6) Uani d . 1 1 . .
    C C20 0.9669(5) -0.2308(5) 0.2817(2) 0.0594(9) Uani d . 1 1 . .
    H H20A 0.9645 -0.3123 0.3160 0.071 Uiso calc R 1 1 . .
    H H20B 1.0386 -0.2898 0.2359 0.071 Uiso calc R 1 1 . .
    C C21 1.0527(6) -0.1264(6) 0.3073(2) 0.0700(11) Uani d . 1 1 . .
    H H21A 1.1769 -0.1958 0.3127 0.084 Uiso calc R 1 1 . .
    H H21B 1.0567 -0.0452 0.2731 0.084 Uiso calc R 1 1 . .
    C C22 0.9472(6) 0.0942(6) 0.3973(2) 0.0688(11) Uani d . 1 1 . .
    C C23 0.8168(6) 0.1760(6) 0.4656(2) 0.0694(11) Uani d . 1 1 . .
    C C24 0.8162(6) 0.3195(6) 0.4935(2) 0.0754(12) Uani d . 1 1 . .
    H H24 0.8964 0.3620 0.4696 0.090 Uiso calc R 1 1 . .
    C C25 0.6974(7) 0.4010(7) 0.5568(2) 0.0841(14) Uani d . 1 1 . .
    C C26 0.5784(8) 0.3367(10) 0.5919(3) 0.1035(19) Uani d . 1 1 . .
    H H26 0.4970 0.3913 0.6342 0.124 Uiso calc R 1 1 . .
    C C27 0.5801(8) 0.1935(11) 0.5645(3) 0.114(2) Uani d . 1 1 . .
    H H27 0.5005 0.1506 0.5886 0.137 Uiso calc R 1 1 . .
    C C28 0.6994(7) 0.1116(8) 0.5013(2) 0.0902(16) Uani d . 1 1 . .
    H H28 0.7003 0.0140 0.4829 0.108 Uiso calc R 1 1 . .
loop_
    _atom_site_aniso_label
    _atom_site_aniso_U_11
    _atom_site_aniso_U_22
    _atom_site_aniso_U_33
    _atom_site_aniso_U_12
    _atom_site_aniso_U_13
    _atom_site_aniso_U_23
    I1 0.1472(5) 0.1016(4) 0.0882(3) -0.0278(3) -0.0128(3) -0.0138(2)
    S1 0.0494(5) 0.0535(5) 0.0438(5) -0.0241(4) -0.0075(4) -0.0034(4)
    O1 0.085(2) 0.115(2) 0.0464(15) -0.0680(19) -0.0136(14) 0.0030(15)
    O2 0.131(3) 0.129(3) 0.082(2) -0.093(3) 0.032(2) -0.024(2)
    C1 0.0354(15) 0.0313(15) 0.0498(18) -0.0184(13) -0.0062(13) 0.0012(13)
    C2 0.0424(17) 0.0432(17) 0.0494(19) -0.0198(15) -0.0074(14) 0.0049(14)
    C3 0.054(2) 0.056(2) 0.065(2) -0.0259(18) -0.0183(18) 0.0207(18)
    C4 0.045(2) 0.045(2) 0.092(3) -0.0110(16) -0.018(2) 0.0169(19)
    C5 0.0410(19) 0.047(2) 0.077(3) -0.0113(16) 0.0002(17) 0.0031(18)
    C6 0.0423(18) 0.0459(18) 0.053(2) -0.0179(15) -0.0026(15) 0.0062(15)
    C7 0.0326(15) 0.0367(15) 0.0403(16) -0.0152(12) -0.0078(12) 0.0046(12)
    C8 0.0420(17) 0.0408(17) 0.0540(19) -0.0196(14) -0.0045(15) 0.0006(14)
    C9 0.050(2) 0.053(2) 0.059(2) -0.0162(17) 0.0039(17) -0.0092(17)
    C10 0.0441(19) 0.065(2) 0.058(2) -0.0262(17) 0.0034(16) 0.0054(18)
    C11 0.051(2) 0.055(2) 0.070(2) -0.0343(17) -0.0078(17) 0.0108(18)
    C12 0.0462(18) 0.0416(17) 0.055(2) -0.0243(15) -0.0048(15) -0.0004(14)
    C13 0.0369(15) 0.0309(15) 0.0475(17) -0.0172(13) -0.0005(13) 0.0001(12)
    C14 0.0467(19) 0.0408(18) 0.067(2) -0.0198(15) -0.0118(16) 0.0074(16)
    C15 0.061(2) 0.0365(18) 0.079(3) -0.0205(17) -0.006(2) 0.0131(17)
    C16 0.061(2) 0.0404(19) 0.089(3) -0.0312(18) 0.003(2) -0.0027(18)
    C17 0.064(2) 0.055(2) 0.095(3) -0.038(2) -0.023(2) 0.002(2)
    C18 0.058(2) 0.0453(19) 0.076(3) -0.0291(17) -0.0241(19) 0.0108(17)
    C19 0.0361(15) 0.0337(15) 0.0412(16) -0.0173(13) -0.0058(12) 0.0012(12)
    C20 0.055(2) 0.071(2) 0.058(2) -0.0274(19) -0.0214(18) 0.0077(18)
    C21 0.064(2) 0.106(3) 0.054(2) -0.048(2) -0.0177(19) 0.004(2)
    C22 0.069(3) 0.097(3) 0.052(2) -0.048(2) -0.010(2) 0.004(2)
    C23 0.064(2) 0.105(3) 0.047(2) -0.041(2) -0.0158(19) 0.011(2)
    C24 0.074(3) 0.097(3) 0.054(2) -0.037(3) -0.007(2) 0.007(2)
    C25 0.078(3) 0.107(4) 0.055(3) -0.025(3) -0.016(2) 0.003(2)
    C26 0.078(3) 0.166(6) 0.058(3) -0.049(4) -0.002(2) -0.006(3)
    C27 0.097(4) 0.203(7) 0.066(3) -0.092(5) 0.000(3) 0.006(4)
    C28 0.088(3) 0.147(5) 0.059(3) -0.075(3) -0.008(2) 0.008(3)
loop_
    _geom_bond_atom_site_label_1
    _geom_bond_atom_site_label_2
    _geom_bond_site_symmetry_2
    _geom_bond_distance
    _geom_bond_publ_flag
    I1 C25 . 2.091(6) ?
    S1 C20 . 1.823(4) ?
    S1 C19 . 1.872(3) ?
    O1 C22 . 1.317(5) ?
    O1 C21 . 1.449(5) ?
    O2 C22 . 1.202(5) ?
    C1 C2 . 1.384(4) ?
    C1 C6 . 1.392(4) ?
    C1 C19 . 1.542(4) ?
    C2 C3 . 1.384(5) ?
    C2 H2 . 0.9300 ?
    C3 C4 . 1.374(6) ?
    C3 H3 . 0.9300 ?
    C4 C5 . 1.371(6) ?
    C4 H4 . 0.9300 ?
    C5 C6 . 1.377(5) ?
    C5 H5 . 0.9300 ?
    C6 H6 . 0.9300 ?
    C7 C8 . 1.378(4) ?
    C7 C12 . 1.395(4) ?
    C7 C19 . 1.532(4) ?
    C8 C9 . 1.392(5) ?
    C8 H8 . 0.9300 ?
    C9 C10 . 1.361(5) ?
    C9 H9 . 0.9300 ?
    C10 C11 . 1.375(5) ?
    C10 H10 . 0.9300 ?
    C11 C12 . 1.379(5) ?
    C11 H11 . 0.9300 ?
    C12 H12 . 0.9300 ?
    C13 C18 . 1.383(5) ?
    C13 C14 . 1.385(5) ?
    C13 C19 . 1.542(4) ?
    C14 C15 . 1.387(5) ?
    C14 H14 . 0.9300 ?
    C15 C16 . 1.363(6) ?
    C15 H15 . 0.9300 ?
    C16 C17 . 1.372(6) ?
    C16 H16 . 0.9300 ?
    C17 C18 . 1.384(5) ?
    C17 H17 . 0.9300 ?
    C18 H18 . 0.9300 ?
    C20 C21 . 1.498(5) ?
    C20 H20A . 0.9700 ?
    C20 H20B . 0.9700 ?
    C21 H21A . 0.9700 ?
    C21 H21B . 0.9700 ?
    C22 C23 . 1.486(6) ?
    C23 C24 . 1.378(7) ?
    C23 C28 . 1.379(6) ?
    C24 C25 . 1.382(6) ?
    C24 H24 . 0.9300 ?
    C25 C26 . 1.385(8) ?
    C26 C27 . 1.367(9) ?
    C26 H26 . 0.9300 ?
    C27 C28 . 1.384(8) ?
    C27 H27 . 0.9300 ?
    C28 H28 . 0.9300 ?
loop_
    _geom_angle_atom_site_label_1
    _geom_angle_atom_site_label_2
    _geom_angle_atom_site_label_3
    _geom_angle_site_symmetry_1
    _geom_angle_site_symmetry_3
    _geom_angle
    _geom_angle_publ_flag
    C20 S1 C19 . . 105.86(16) ?
    C22 O1 C21 . . 117.5(3) ?
    C2 C1 C6 . . 118.2(3) ?
    C2 C1 C19 . . 121.6(3) ?
    C6 C1 C19 . . 120.0(3) ?
    C3 C2 C1 . . 120.7(3) ?
    C3 C2 H2 . . 119.6 ?
    C1 C2 H2 . . 119.6 ?
    C4 C3 C2 . . 120.2(4) ?
    C4 C3 H3 . . 119.9 ?
    C2 C3 H3 . . 119.9 ?
    C5 C4 C3 . . 119.7(3) ?
    C5 C4 H4 . . 120.2 ?
    C3 C4 H4 . . 120.2 ?
    C4 C5 C6 . . 120.5(3) ?
    C4 C5 H5 . . 119.8 ?
    C6 C5 H5 . . 119.8 ?
    C5 C6 C1 . . 120.7(3) ?
    C5 C6 H6 . . 119.7 ?
    C1 C6 H6 . . 119.7 ?
    C8 C7 C12 . . 117.8(3) ?
    C8 C7 C19 . . 122.0(3) ?
    C12 C7 C19 . . 120.2(3) ?
    C7 C8 C9 . . 120.8(3) ?
    C7 C8 H8 . . 119.6 ?
    C9 C8 H8 . . 119.6 ?
    C10 C9 C8 . . 120.6(3) ?
    C10 C9 H9 . . 119.7 ?
    C8 C9 H9 . . 119.7 ?
    C9 C10 C11 . . 119.5(3) ?
    C9 C10 H10 . . 120.3 ?
    C11 C10 H10 . . 120.3 ?
    C12 C11 C10 . . 120.4(3) ?
    C12 C11 H11 . . 119.8 ?
    C10 C11 H11 . . 119.8 ?
    C11 C12 C7 . . 120.9(3) ?
    C11 C12 H12 . . 119.6 ?
    C7 C12 H12 . . 119.6 ?
    C18 C13 C14 . . 117.4(3) ?
    C18 C13 C19 . . 120.9(3) ?
    C14 C13 C19 . . 121.6(3) ?
    C13 C14 C15 . . 120.7(3) ?
    C13 C14 H14 . . 119.7 ?
    C15 C14 H14 . . 119.7 ?
    C16 C15 C14 . . 121.2(4) ?
    C16 C15 H15 . . 119.4 ?
    C14 C15 H15 . . 119.4 ?
    C15 C16 C17 . . 118.8(3) ?
    C15 C16 H16 . . 120.6 ?
    C17 C16 H16 . . 120.6 ?
    C16 C17 C18 . . 120.5(4) ?
    C16 C17 H17 . . 119.8 ?
    C18 C17 H17 . . 119.8 ?
    C17 C18 C13 . . 121.4(3) ?
    C17 C18 H18 . . 119.3 ?
    C13 C18 H18 . . 119.3 ?
    C7 C19 C1 . . 110.8(2) ?
    C7 C19 C13 . . 112.6(2) ?
    C1 C19 C13 . . 109.4(2) ?
    C7 C19 S1 . . 109.38(19) ?
    C1 C19 S1 . . 102.89(19) ?
    C13 C19 S1 . . 111.3(2) ?
    C21 C20 S1 . . 109.3(3) ?
    C21 C20 H20A . . 109.8 ?
    S1 C20 H20A . . 109.8 ?
    C21 C20 H20B . . 109.8 ?
    S1 C20 H20B . . 109.8 ?
    H20A C20 H20B . . 108.3 ?
    O1 C21 C20 . . 106.6(3) ?
    O1 C21 H21A . . 110.4 ?
    C20 C21 H21A . . 110.4 ?
    O1 C21 H21B . . 110.4 ?
    C20 C21 H21B . . 110.4 ?
    H21A C21 H21B . . 108.6 ?
    O2 C22 O1 . . 123.0(4) ?
    O2 C22 C23 . . 123.6(4) ?
    O1 C22 C23 . . 113.4(4) ?
    C24 C23 C28 . . 120.0(4) ?
    C24 C23 C22 . . 118.1(4) ?
    C28 C23 C22 . . 121.9(5) ?
    C23 C24 C25 . . 120.5(5) ?
    C23 C24 H24 . . 119.7 ?
    C25 C24 H24 . . 119.7 ?
    C24 C25 C26 . . 119.2(5) ?
    C24 C25 I1 . . 119.9(4) ?
    C26 C25 I1 . . 120.8(4) ?
    C27 C26 C25 . . 120.3(5) ?
    C27 C26 H26 . . 119.9 ?
    C25 C26 H26 . . 119.9 ?
    C26 C27 C28 . . 120.6(5) ?
    C26 C27 H27 . . 119.7 ?
    C28 C27 H27 . . 119.7 ?
    C23 C28 C27 . . 119.5(6) ?
    C23 C28 H28 . . 120.3 ?
    C27 C28 H28 . . 120.3 ?
loop_
    _geom_torsion_atom_site_label_1
    _geom_torsion_atom_site_label_2
    _geom_torsion_atom_site_label_3
    _geom_torsion_atom_site_label_4
    _geom_torsion_site_symmetry_1
    _geom_torsion_site_symmetry_2
    _geom_torsion_site_symmetry_3
    _geom_torsion_site_symmetry_4
    _geom_torsion
    _geom_torsion_publ_flag
    C6 C1 C2 C3 . . . . 1.3(5) ?
    C19 C1 C2 C3 . . . . 176.8(3) ?
    C1 C2 C3 C4 . . . . -0.4(5) ?
    C2 C3 C4 C5 . . . . 0.2(6) ?
    C3 C4 C5 C6 . . . . -0.9(6) ?
    C4 C5 C6 C1 . . . . 1.9(6) ?
    C2 C1 C6 C5 . . . . -2.0(5) ?
    C19 C1 C6 C5 . . . . -177.6(3) ?
    C12 C7 C8 C9 . . . . 0.3(5) ?
    C19 C7 C8 C9 . . . . 178.6(3) ?
    C7 C8 C9 C10 . . . . -0.9(6) ?
    C8 C9 C10 C11 . . . . 1.2(6) ?
    C9 C10 C11 C12 . . . . -0.8(6) ?
    C10 C11 C12 C7 . . . . 0.1(6) ?
    C8 C7 C12 C11 . . . . 0.1(5) ?
    C19 C7 C12 C11 . . . . -178.2(3) ?
    C18 C13 C14 C15 . . . . -0.8(5) ?
    C19 C13 C14 C15 . . . . -178.9(3) ?
    C13 C14 C15 C16 . . . . 0.1(6) ?
    C14 C15 C16 C17 . . . . 0.8(6) ?
    C15 C16 C17 C18 . . . . -1.0(6) ?
    C16 C17 C18 C13 . . . . 0.2(6) ?
    C14 C13 C18 C17 . . . . 0.7(5) ?
    C19 C13 C18 C17 . . . . 178.7(3) ?
    C8 C7 C19 C1 . . . . -113.4(3) ?
    C12 C7 C19 C1 . . . . 64.9(3) ?
    C8 C7 C19 C13 . . . . 9.6(4) ?
    C12 C7 C19 C13 . . . . -172.1(3) ?
    C8 C7 C19 S1 . . . . 133.9(3) ?
    C12 C7 C19 S1 . . . . -47.8(3) ?
    C2 C1 C19 C7 . . . . 20.8(4) ?
    C6 C1 C19 C7 . . . . -163.8(3) ?
    C2 C1 C19 C13 . . . . -104.0(3) ?
    C6 C1 C19 C13 . . . . 71.4(3) ?
    C2 C1 C19 S1 . . . . 137.6(2) ?
    C6 C1 C19 S1 . . . . -46.9(3) ?
    C18 C13 C19 C7 . . . . -98.5(3) ?
    C14 C13 C19 C7 . . . . 79.5(4) ?
    C18 C13 C19 C1 . . . . 25.2(4) ?
    C14 C13 C19 C1 . . . . -156.8(3) ?
    C18 C13 C19 S1 . . . . 138.2(3) ?
    C14 C13 C19 S1 . . . . -43.8(4) ?
    C20 S1 C19 C7 . . . . -42.7(2) ?
    C20 S1 C19 C1 . . . . -160.5(2) ?
    C20 S1 C19 C13 . . . . 82.4(2) ?
    C19 S1 C20 C21 . . . . 133.8(3) ?
    C22 O1 C21 C20 . . . . -157.3(4) ?
    S1 C20 C21 O1 . . . . 59.9(4) ?
    C21 O1 C22 O2 . . . . -3.5(7) ?
    C21 O1 C22 C23 . . . . 175.9(3) ?
    O2 C22 C23 C24 . . . . -1.8(7) ?
    O1 C22 C23 C24 . . . . 178.8(4) ?
    O2 C22 C23 C28 . . . . 178.7(5) ?
    O1 C22 C23 C28 . . . . -0.8(6) ?
    C28 C23 C24 C25 . . . . -0.6(7) ?
    C22 C23 C24 C25 . . . . 179.8(4) ?
    C23 C24 C25 C26 . . . . -0.1(7) ?
    C23 C24 C25 I1 . . . . 177.1(3) ?
    C24 C25 C26 C27 . . . . 0.7(8) ?
    I1 C25 C26 C27 . . . . -176.5(5) ?
    C25 C26 C27 C28 . . . . -0.5(10) ?
    C24 C23 C28 C27 . . . . 0.8(8) ?
    C22 C23 C28 C27 . . . . -179.7(5) ?
    C26 C27 C28 C23 . . . . -0.2(9) ?
