# Supplementary material for: 2-(Tritylsulfan­yl)ethyl 3-iodo­benzoate
Source: Acta Crystallogr Sect E Struct Rep Online. 2011 Sep 14;67(Pt 10):o2631. doi: 10.1107/S1600536811036427 (PMC3201345; doi:10.1107/S1600536811036427)
Supplement: Supplementary file 2 [file e-67-o2631-Isup2.hkl]

# 
# h,k,l, Fc-squared, Fo-squared, sigma(Fo-squared) and status flag 
# 
data_I
_shelx_title '  P-1' 
_shelx_refln_list_code          4 
_shelx_F_calc_maximum      204.64 
_exptl_crystal_F_000       552.00 
_reflns_d_resolution_high  0.8409 
 
loop_ 
 _symmetry_equiv_pos_as_xyz 
 'x, y, z' 
 '-x, -y, -z' 
 
_cell_length_a     8.1634 
_cell_length_b     8.8413 
_cell_length_c    18.9968 
_cell_angle_alpha  89.493 
_cell_angle_beta   79.270 
_cell_angle_gamma  65.663 
 
_shelx_F_squared_multiplier     1.000 
 
loop_ 
 _refln_index_h 
 _refln_index_k 
 _refln_index_l 
 _refln_F_squared_calc 
 _refln_F_squared_meas 
 _refln_F_squared_sigma 
 _refln_observed_status 
   1   0   0      142.69      160.43      4.15 o 
   2   0   0     3227.86     3246.79     53.40 o 
   3   0   0     2136.92     2254.02     54.40 o 
   4   0   0     1482.89     1468.70     25.37 o 
   5   0   0      503.27      541.77     10.71 o 
   6   0   0      164.62      170.79      8.20 o 
   7   0   0       68.19       66.14      5.68 o 
   8   0   0        0.52        3.55      3.03 o 
  -8   1   0        3.57        5.74      3.65 o 
  -7   1   0       25.77       24.93      3.15 o 
  -6   1   0      137.17      157.64      8.24 o 
  -5   1   0      530.25      537.89     16.81 o 
  -4   1   0      763.05      829.98     22.75 o 
  -3   1   0     1487.58     1481.91     37.01 o 
  -2   1   0      659.03      630.87     11.12 o 
  -1   1   0    13306.16    11340.09    262.88 o 
   1   1   0      131.32      126.26      3.62 o 
   2   1   0    10305.32    10132.91    233.67 o 
   3   1   0      681.26      624.44     11.41 o 
   4   1   0     2903.27     3109.23     52.04 o 
   5   1   0       65.26       56.35      2.60 o 
   6   1   0       75.37       79.94      5.66 o 
   7   1   0        6.23        9.33      2.94 o 
   8   1   0        3.14        2.63      2.80 o 
   9   1   0       86.74       66.96      6.64 o 
  -7   2   0       39.78       44.03      5.55 o 
  -6   2   0        6.37       10.56      2.37 o 
  -5   2   0       42.89       38.38      5.49 o 
  -4   2   0       80.49       76.64      3.55 o 
  -3   2   0      517.17      484.21     10.16 o 
  -2   2   0      472.20      506.56      7.75 o 
  -1   2   0     2332.96     2352.12     31.67 o 
   0   2   0       15.43       12.28      1.38 o 
   1   2   0        8.58        9.51      0.86 o 
   2   2   0       26.76       43.30      2.30 o 
   3   2   0      137.03      126.45      4.65 o 
   4   2   0     1045.16     1116.30     27.67 o 
   5   2   0      667.72      673.81     13.18 o 
   6   2   0      120.40      131.71      5.11 o 
   7   2   0      265.78      269.14     11.24 o 
   8   2   0       47.06       39.82      5.18 o 
   9   2   0       17.90       21.81      4.70 o 
  -7   3   0        0.10        0.35      3.65 o 
  -6   3   0       15.95       21.33      4.53 o 
  -5   3   0        3.95        4.43      2.19 o 
  -4   3   0      106.76      109.83      4.45 o 
  -3   3   0      356.76      333.88      7.91 o 
  -2   3   0      335.24      296.91      6.79 o 
  -1   3   0      669.58      599.14     11.76 o 
   0   3   0      964.98      917.93     22.97 o 
   1   3   0     5937.89     6293.92    102.99 o 
   2   3   0      751.50      805.41     20.37 o 
   3   3   0     3416.60     3501.38     81.83 o 
   4   3   0      381.86      348.43     10.57 o 
   5   3   0      354.66      411.28     12.44 o 
   6   3   0       63.32       49.84      7.31 o 
   7   3   0       21.81       34.81      2.78 o 
   8   3   0      144.54      135.85      8.17 o 
   9   3   0       13.05       10.54      3.76 o 
  -6   4   0       22.29       17.14      4.66 o 
  -5   4   0      142.12      153.46      8.76 o 
  -4   4   0        8.07        3.36      2.36 o 
  -3   4   0      419.63      440.86      9.97 o 
  -2   4   0      548.18      526.22     10.88 o 
  -1   4   0       51.31       75.87      2.26 o 
   0   4   0     4664.25     4914.68    115.71 o 
   1   4   0      129.29      133.01      5.92 o 
   2   4   0     3493.81     3851.71     89.99 o 
   3   4   0     3306.53     3561.49     83.78 o 
   4   4   0       90.91      101.00      5.16 o 
   5   4   0      526.48      557.13     16.40 o 
   6   4   0        3.07        9.14      2.42 o 
   7   4   0      442.31      463.93     11.02 o 
   8   4   0       16.03       30.50      4.59 o 
   9   4   0       27.88       30.62      5.03 o 
  -5   5   0        1.85        7.22      3.74 o 
  -4   5   0       14.37       19.87      4.15 o 
  -3   5   0       42.61       42.12      3.12 o 
  -2   5   0       17.13       24.26      3.86 o 
  -1   5   0      351.11      328.97      7.69 o 
   0   5   0      729.84      761.27     20.57 o 
   1   5   0      104.69      130.13      7.12 o 
   2   5   0     1784.84     1936.06     33.52 o 
   3   5   0        0.69        1.40      1.44 o 
   4   5   0        1.83        2.80      1.96 o 
   5   5   0        6.09        2.94      2.23 o 
   6   5   0      100.88      143.57      7.38 o 
   7   5   0      197.29      190.97      8.76 o 
   8   5   0       30.95       22.40      3.32 o 
   9   5   0        7.69        6.24      3.46 o 
  -4   6   0        1.52       -0.81      3.36 o 
  -3   6   0       28.30       42.34      5.16 o 
  -2   6   0      136.36      148.57      5.26 o 
  -1   6   0       78.51       82.80      3.78 o 
   0   6   0      180.25      185.83      7.63 o 
   1   6   0      346.06      343.06      7.95 o 
   2   6   0      719.14      701.33     13.97 o 
   3   6   0      256.49      225.34      8.63 o 
   5   6   0       37.25       20.96      3.34 o 
   6   6   0       93.61      107.95      6.60 o 
   7   6   0       33.14       26.49      4.20 o 
   8   6   0        9.68       15.45      3.88 o 
   9   6   0       34.92       24.12      3.20 o 
  -3   7   0       58.48       60.83      6.26 o 
  -2   7   0        1.42        4.26      3.03 o 
  -1   7   0       94.52       96.34      6.02 o 
   0   7   0       96.58       82.00      5.31 o 
   1   7   0        1.35        1.31      3.06 o 
   2   7   0       17.94       19.73      3.88 o 
   3   7   0      529.73      592.72     17.81 o 
   4   7   0        1.03        0.65      1.90 o 
   5   7   0        8.02       12.19      2.88 o 
   6   7   0        9.70        8.68      2.90 o 
   7   7   0        4.72       11.65      3.21 o 
   8   7   0        2.88        7.79      3.38 o 
   9   7   0        6.58       10.85      3.51 o 
  -2   8   0        4.72       -1.86      3.15 o 
  -1   8   0        4.36        2.30      3.13 o 
   0   8   0        0.58        4.15      2.44 o 
   1   8   0        5.89        3.02      1.67 o 
   2   8   0       61.78       62.32      3.57 o 
   3   8   0       10.51       10.31      2.98 o 
   4   8   0        3.23       14.11      3.34 o 
   5   8   0       16.18       13.28      3.82 o 
   6   8   0        1.53        9.91      3.34 o 
   7   8   0        0.58        0.00      2.71 o 
   8   8   0        4.71        8.06      3.74 o 
   1   9   0       49.89       53.98      5.22 o 
   2   9   0       21.82       19.30      3.05 o 
   3   9   0       33.88       33.97      4.61 o 
   4   9   0       41.75       25.28      4.26 o 
   5   9   0        9.30       15.36      3.69 o 
   6   9   0        0.08        1.00      3.03 o 
   7   9   0        8.34       13.13      3.92 o 
   3  10   0        1.25        3.51      3.19 o 
   4  10   0        4.53        9.31      3.59 o 
   5  10   0       15.92        7.91      3.42 o 
   6  10   0       13.19       12.32      4.11 o 
  -6 -10   1        1.78        4.95      3.40 o 
  -5 -10   1       22.79       28.66      4.80 o 
  -4 -10   1        6.52        9.27      3.76 o 
  -3 -10   1        2.84        4.63      2.96 o 
  -2 -10   1       13.28       20.87      4.20 o 
  -7  -9   1       11.87       22.19      4.43 o 
  -6  -9   1       10.30       10.75      3.30 o 
  -5  -9   1      110.90      109.89      7.40 o 
  -4  -9   1        0.16        7.10      2.94 o 
  -3  -9   1       90.01      100.54      6.96 o 
  -2  -9   1        1.33        3.80      2.84 o 
  -1  -9   1        0.24        0.21      2.67 o 
  -8  -8   1       16.03       20.27      4.22 o 
  -7  -8   1      131.19      139.31      8.55 o 
  -6  -8   1       13.65       10.31      3.51 o 
  -4  -8   1      334.85      276.80     11.14 o 
  -3  -8   1       48.56       55.19      4.93 o 
  -2  -8   1       15.20       18.14      3.40 o 
  -1  -8   1       92.24       91.96      4.13 o 
   0  -8   1       62.91       72.00      4.08 o 
   1  -8   1       42.05       42.45      5.14 o 
   2  -8   1        2.59       10.83      3.92 o 
  -9  -7   1        0.01        1.10      2.03 o 
  -8  -7   1       17.80       21.83      4.13 o 
  -7  -7   1       53.03       62.50      5.70 o 
  -6  -7   1        4.44        1.42      2.53 o 
  -5  -7   1      218.64      159.00      7.95 o 
  -4  -7   1       64.76       66.71      4.99 o 
  -3  -7   1       69.14       83.26      5.51 o 
  -2  -7   1       92.89       83.49      5.29 o 
  -1  -7   1      495.76      499.09     10.93 o 
   0  -7   1      183.95      195.83      6.03 o 
   1  -7   1      282.96      289.84      7.84 o 
   2  -7   1       69.48       52.90      5.41 o 
   3  -7   1        6.63        8.18      3.61 o 
  -9  -6   1        4.37       -1.42      3.03 o 
  -8  -6   1      284.05      319.86     12.70 o 
  -7  -6   1       24.53       21.02      3.65 o 
  -6  -6   1        0.06        3.32      2.48 o 
  -5  -6   1        1.86       -2.66      1.77 o 
  -4  -6   1      798.18      836.60     23.32 o 
  -3  -6   1       51.83       38.20      3.63 o 
  -2  -6   1      707.52      722.92     20.18 o 
  -1  -6   1       39.39       47.57      4.31 o 
   0  -6   1     1167.69     1239.99     22.61 o 
   1  -6   1      685.69      656.12     13.37 o 
   2  -6   1      116.32      118.82      4.74 o 
   3  -6   1      240.56      229.74     10.73 o 
   4  -6   1        6.09        6.57      3.61 o 
  -9  -5   1        5.97        6.26      3.44 o 
  -8  -5   1        5.04        3.04      1.99 o 
  -7  -5   1       55.35       55.51      4.80 o 
  -6  -5   1        0.04        0.73      2.15 o 
  -5  -5   1      426.35      398.07     13.07 o 
  -4  -5   1      216.81      284.81      9.92 o 
  -3  -5   1     1498.76     1451.15     36.42 o 
  -2  -5   1       11.91        2.71      1.59 o 
  -1  -5   1      478.08      512.02     10.30 o 
   0  -5   1      613.23      599.01     11.81 o 
   1  -5   1      499.50      534.85      8.86 o 
   2  -5   1      320.29      314.77      7.71 o 
   3  -5   1        4.56        3.13      1.82 o 
   4  -5   1       85.72       85.56      6.58 o 
   5  -5   1        0.64       -3.86      3.03 o 
  -9  -4   1        2.55        6.32      3.42 o 
  -8  -4   1        1.01       -3.85      2.57 o 
  -7  -4   1      327.82      323.45      8.63 o 
  -6  -4   1        0.22       -0.48      1.98 o 
  -5  -4   1       86.83      103.54      5.70 o 
  -4  -4   1      161.24      130.17      5.78 o 
  -3  -4   1       69.23       75.79      4.22 o 
  -1  -4   1     1118.45     1088.21     19.26 o 
   0  -4   1      570.48      576.73     21.55 o 
   1  -4   1       35.74       34.88      1.59 o 
   2  -4   1      544.03      537.64     10.99 o 
   3  -4   1        5.10       10.92      1.84 o 
   4  -4   1      104.50      111.96      6.34 o 
   5  -4   1        7.93       10.87      3.55 o 
   6  -4   1        8.81        8.72      3.78 o 
  -9  -3   1        9.37       14.30      4.01 o 
  -8  -3   1       16.01       13.84      3.90 o 
  -7  -3   1      167.12      200.59      6.27 o 
  -6  -3   1       60.49       72.46      3.63 o 
  -5  -3   1        7.14        8.85      2.02 o 
  -4  -3   1        1.62        3.82      1.57 o 
  -3  -3   1     1065.65     1110.62     27.66 o 
  -1  -3   1     3010.10     3085.04     51.18 o 
   0  -3   1        6.09        4.10      0.99 o 
   1  -3   1     3806.26     3911.93     52.34 o 
   2  -3   1     1533.73     1558.08     21.86 o 
   3  -3   1      984.71      967.47     18.09 o 
   4  -3   1      581.34      601.13     12.66 o 
   5  -3   1       23.04       25.12      2.69 o 
   6  -3   1      298.57      272.50     11.72 o 
   7  -3   1       59.27       55.04      6.37 o 
  -9  -2   1       17.36       12.86      4.13 o 
  -8  -2   1       19.43       31.71      4.80 o 
  -7  -2   1       28.12       20.92      3.90 o 
  -6  -2   1      357.04      368.80      8.56 o 
  -5  -2   1      119.06      116.30      4.03 o 
  -4  -2   1     1056.14     1063.52     19.19 o 
  -3  -2   1      168.60      211.78      6.62 o 
  -2  -2   1    13421.20    13893.86    320.24 o 
  -1  -2   1    12049.86    13194.30    304.84 o 
   0  -2   1     5727.84     6056.04     98.23 o 
   1  -2   1     3574.79     3650.48     48.62 o 
   2  -2   1     2262.18     2230.16     37.39 o 
   3  -2   1     3322.69     3401.66     45.96 o 
   4  -2   1       66.91       55.28      4.30 o 
   5  -2   1      813.03      740.42     15.25 o 
   6  -2   1       10.48       10.43      2.29 o 
   7  -2   1      116.88      117.94      7.65 o 
  -8  -1   1       16.73       18.22      4.13 o 
  -7  -1   1        9.95        7.97      3.05 o 
  -6  -1   1       14.68       10.02      3.05 o 
  -5  -1   1      335.97      360.77     14.29 o 
  -4  -1   1        3.52        4.84      1.08 o 
  -3  -1   1      290.97      315.70      6.39 o 
  -2  -1   1     5641.60     5626.88    128.91 o 
  -1  -1   1     8937.32     8991.47    208.84 o 
   0  -1   1     1092.54     1174.40     27.56 o 
   1  -1   1      629.49      660.26     15.97 o 
   2  -1   1     6244.09     6219.60     85.74 o 
   3  -1   1      261.97      290.29      9.06 o 
   4  -1   1       15.19        9.39      2.17 o 
   5  -1   1       94.20       73.67      6.95 o 
   6  -1   1       51.85       50.36      3.40 o 
   7  -1   1       16.02       16.96      2.69 o 
   8  -1   1        1.63       -0.48      3.13 o 
  -8   0   1        4.99        1.88      3.17 o 
  -7   0   1       53.11       53.65      5.47 o 
  -6   0   1       61.16       58.98      5.05 o 
  -5   0   1       33.65       38.27      3.78 o 
  -4   0   1      287.05      286.12      6.11 o 
  -3   0   1     3129.12     3265.69     54.09 o 
  -2   0   1     2150.24     2147.31     35.72 o 
  -1   0   1      115.13      112.56      3.03 o 
   2   0   1     6032.13     6292.81    103.30 o 
   3   0   1     1748.58     2012.62     33.73 o 
   4   0   1      267.50      254.58      6.08 o 
   5   0   1      854.98      885.13     24.30 o 
   6   0   1       79.34       79.57      5.56 o 
   7   0   1        1.33        2.42      2.36 o 
   8   0   1       75.98       73.20      4.52 o 
  -8   1   1        4.10        6.30      4.12 o 
  -7   1   1       12.39        2.69      2.82 o 
  -6   1   1      336.31      370.62     13.93 o 
  -5   1   1      463.89      425.87     14.36 o 
  -4   1   1      573.47      594.66     17.55 o 
  -3   1   1     2457.49     2530.53     61.54 o 
  -2   1   1        3.44        5.59      1.29 o 
  -1   1   1     3578.97     3552.96    103.53 o 
   1   1   1      516.16      459.08     11.22 o 
   4   1   1     1908.50     2058.80     34.94 o 
   5   1   1       11.80       18.74      1.97 o 
   6   1   1      437.04      442.80      9.56 o 
   7   1   1       99.41      114.62      7.02 o 
   8   1   1        0.17       -3.22      2.15 o 
  -7   2   1       70.97       72.52      6.55 o 
  -6   2   1       58.10       60.33      3.99 o 
  -5   2   1      613.15      638.15     13.79 o 
  -4   2   1     1100.59     1096.09     29.70 o 
  -3   2   1        2.38        3.65      1.82 o 
  -2   2   1     2763.07     2801.60     46.80 o 
  -1   2   1     1001.08     1047.83     14.60 o 
   1   2   1     4055.58     4303.19     70.51 o 
   2   2   1      113.92      157.52      5.11 o 
   3   2   1     1007.44      948.69     23.57 o 
   4   2   1      230.29      283.43      8.82 o 
   5   2   1       19.63       26.17      1.97 o 
   6   2   1        5.65        8.02      1.63 o 
   7   2   1      155.59      171.68      8.53 o 
   8   2   1       47.84       41.05      4.99 o 
   9   2   1        3.28        4.03      3.11 o 
  -7   3   1        3.31        3.03      3.61 o 
  -6   3   1        0.03        1.81      2.07 o 
  -5   3   1        0.22        0.32      1.74 o 
  -4   3   1      129.93      125.67      4.87 o 
  -3   3   1      705.23      717.97     14.25 o 
  -2   3   1     1010.78     1046.75     15.13 o 
  -1   3   1        0.18        1.56      1.81 o 
   0   3   1      920.15      882.50     15.53 o 
   1   3   1     4350.51     4641.33     66.02 o 
   2   3   1      688.40      699.77     17.94 o 
   3   3   1       69.98       69.60      3.55 o 
   4   3   1      236.54      225.40      7.75 o 
   5   3   1      362.92      393.54     12.06 o 
   6   3   1      119.10      102.59      5.46 o 
   7   3   1        0.27        1.34      1.61 o 
   8   3   1       23.89       32.80      4.66 o 
   9   3   1       10.04        7.43      3.57 o 
  -6   4   1        6.34        5.07      3.78 o 
  -5   4   1        0.16        1.11      2.00 o 
  -4   4   1      235.55      224.98      6.94 o 
  -3   4   1       64.60       73.40      3.66 o 
  -2   4   1     1332.91     1346.41     24.16 o 
  -1   4   1      364.76      352.68      6.06 o 
   0   4   1     5942.75     6185.77    145.23 o 
   1   4   1      130.01      148.92      3.18 o 
   2   4   1     1738.75     1695.28     29.31 o 
   3   4   1     3240.84     3262.47     76.93 o 
   4   4   1     1696.49     1844.89     45.26 o 
   5   4   1      410.42      385.97     12.34 o 
   6   4   1       67.32       95.46      5.45 o 
   7   4   1        0.57       -0.08      2.19 o 
   8   4   1      179.49      158.80      6.36 o 
   9   4   1        9.89       27.57      4.93 o 
  -5   5   1       30.03       32.92      5.39 o 
  -4   5   1       96.72       99.50      4.86 o 
  -3   5   1      797.00      829.97     16.81 o 
  -2   5   1        0.34       -1.04      1.40 o 
  -1   5   1     1141.12     1082.33     19.93 o 
   0   5   1      183.65      202.57      5.16 o 
   1   5   1      273.58      230.72      4.56 o 
   2   5   1      888.65      937.04     17.38 o 
   3   5   1      759.12      761.53     20.72 o 
   4   5   1      629.69      648.07     18.53 o 
   5   5   1        4.95       -0.19      1.75 o 
   6   5   1        1.39        1.02      2.38 o 
   7   5   1       23.98       33.63      4.18 o 
   8   5   1        1.18        5.57      2.86 o 
   9   5   1       73.23       74.87      6.93 o 
  -4   6   1       26.15       22.02      4.84 o 
  -3   6   1        3.03        1.58      1.88 o 
  -2   6   1      322.48      307.10      8.20 o 
  -1   6   1       52.54       54.56      3.11 o 
   0   6   1      161.90      140.68      4.44 o 
   1   6   1      562.99      589.99     11.98 o 
   2   6   1       32.25       44.10      2.60 o 
   3   6   1        4.84        7.47      2.42 o 
   4   6   1        0.75        3.21      2.27 o 
   5   6   1      210.63      151.84      7.62 o 
   6   6   1       17.01       10.12      3.03 o 
   7   6   1      222.58      180.65      8.91 o 
   8   6   1      127.94      153.29      8.63 o 
   9   6   1        0.07       -0.48      1.82 o 
  -3   7   1        9.02        4.72      3.46 o 
  -2   7   1        3.34        5.90      2.04 o 
  -1   7   1        0.30        0.79      1.60 o 
   0   7   1       85.29       87.01      5.56 o 
   1   7   1      726.26      750.85     17.24 o 
   2   7   1       92.31      101.84      4.14 o 
   3   7   1       54.67       50.79      4.28 o 
   4   7   1       25.62       20.90      3.34 o 
   5   7   1      103.09      117.80      6.94 o 
   6   7   1        6.66       -0.73      2.19 o 
   7   7   1        1.42        2.15      2.61 o 
   8   7   1       87.94       85.58      6.93 o 
   9   7   1        0.13       -0.33      2.84 o 
  -2   8   1       25.06       25.95      4.70 o 
  -1   8   1       47.13       51.49      4.89 o 
   0   8   1      474.47      474.84     15.91 o 
   1   8   1        0.21       -2.09      2.05 o 
   2   8   1        6.41       11.75      2.14 o 
   3   8   1       72.29       61.85      5.14 o 
   4   8   1      213.42      236.03     10.10 o 
   5   8   1      199.59      154.78      8.47 o 
   7   8   1       14.85       16.39      3.90 o 
   8   8   1        8.81       18.33      4.20 o 
   0   9   1       13.07       12.29      3.34 o 
   1   9   1       51.04       53.41      5.22 o 
   2   9   1        0.20        1.09      1.92 o 
   3   9   1        3.55        3.13      2.94 o 
   4   9   1       25.93       26.87      4.28 o 
   5   9   1       11.10       27.64      4.51 o 
   6   9   1       24.01       12.75      3.92 o 
   7   9   1        0.00        0.10      2.78 o 
   2  10   1        9.65        4.03      3.11 o 
   3  10   1        4.53       12.50      3.86 o 
   4  10   1       43.83       42.66      5.49 o 
   5  10   1       13.65        4.57      3.46 o 
   6  10   1        0.53       -0.33      2.86 o 
  -6 -10   2        4.15        6.07      3.46 o 
  -5 -10   2        3.64        6.01      3.61 o 
  -4 -10   2        3.30        0.77      2.88 o 
  -3 -10   2        3.21        2.38      3.13 o 
  -2 -10   2        0.51       -0.38      2.80 o 
  -7  -9   2        1.55        7.53      3.19 o 
  -6  -9   2       10.31        8.75      3.34 o 
  -5  -9   2        1.89       15.11      3.74 o 
  -4  -9   2       49.62       67.38      5.97 o 
  -3  -9   2        1.08        3.99      3.01 o 
  -2  -9   2       19.13       11.65      3.42 o 
  -1  -9   2       93.41       96.13      6.68 o 
   1  -9   2        4.41        0.94      3.40 o 
  -8  -8   2        4.62        3.84      2.94 o 
  -7  -8   2        5.82       11.44      3.80 o 
  -6  -8   2        6.87        7.45      3.03 o 
  -5  -8   2       58.05       61.08      5.53 o 
  -4  -8   2       71.15       84.92      6.12 o 
  -3  -8   2       35.41       45.54      4.72 o 
  -2  -8   2      142.72      149.91      7.52 o 
  -1  -8   2      168.82      183.10      7.72 o 
   0  -8   2       61.19       55.15      5.51 o 
   1  -8   2       80.22       76.63      6.58 o 
   2  -8   2        3.14        3.59      3.49 o 
  -8  -7   2        5.77        3.55      3.01 o 
  -7  -7   2        2.80        3.97      2.86 o 
  -6  -7   2       20.57       24.97      3.97 o 
  -5  -7   2       12.80       15.01      3.15 o 
  -4  -7   2       75.58       68.03      5.31 o 
  -2  -7   2      206.24      198.71      8.56 o 
  -1  -7   2        2.84        3.01      1.31 o 
   0  -7   2        0.65       -0.28      1.67 o 
   1  -7   2        7.48        6.72      3.21 o 
   2  -7   2        2.16        0.83      2.61 o 
   3  -7   2        2.88       -0.81      3.36 o 
  -9  -6   2       79.46       72.20      6.98 o 
  -8  -6   2       24.45       17.44      2.82 o 
  -7  -6   2        0.13       -3.04      2.02 o 
  -6  -6   2        1.68        0.65      2.38 o 
  -5  -6   2        8.91        7.68      2.69 o 
  -4  -6   2       40.03       64.00      4.82 o 
  -3  -6   2        0.92        2.27      2.02 o 
  -2  -6   2      295.54      308.14     10.62 o 
  -1  -6   2       84.23       73.27      2.70 o 
   0  -6   2        2.16        2.61      1.42 o 
   1  -6   2       66.56       53.19      3.07 o 
   2  -6   2       56.89       47.76      5.05 o 
   3  -6   2       41.70       43.70      5.30 o 
   4  -6   2        9.29        3.07      3.46 o 
  -9  -5   2        2.24       -2.02      2.71 o 
  -8  -5   2        0.91        2.76      1.98 o 
  -7  -5   2       38.99       44.49      4.36 o 
  -6  -5   2      524.24      486.21     15.49 o 
  -5  -5   2       76.17       86.24      5.33 o 
  -4  -5   2        0.36        6.41      2.02 o 
  -3  -5   2     1120.36     1062.08     27.63 o 
  -2  -5   2      241.93      233.81      8.30 o 
  -1  -5   2      978.55     1055.72     15.65 o 
   0  -5   2     1400.46     1346.72     23.84 o 
   1  -5   2      339.65      345.35      6.34 o 
   2  -5   2      538.57      531.99     11.23 o 
   3  -5   2       10.28        8.56      3.40 o 
   4  -5   2      132.24      138.09      8.57 o 
   5  -5   2       45.63       42.78      5.85 o 
  -9  -4   2       40.29       40.17      5.72 o 
  -8  -4   2       42.06       51.05      5.99 o 
  -7  -4   2       18.34       14.01      2.31 o 
  -6  -4   2      179.84      172.70      7.51 o 
  -5  -4   2        4.02        8.52      2.34 o 
  -4  -4   2     1968.31     1958.98     47.75 o 
  -3  -4   2      320.41      342.28     10.60 o 
  -2  -4   2     3459.43     3777.33     88.40 o 
  -1  -4   2     3409.16     3341.36     45.18 o 
   0  -4   2        0.06       -0.19      0.62 o 
   1  -4   2     3298.70     3302.62     44.77 o 
   2  -4   2       84.60      100.77      3.99 o 
   3  -4   2       68.08       57.80      6.26 o 
   4  -4   2       64.25       78.97      5.99 o 
   5  -4   2       42.75       43.62      5.18 o 
   6  -4   2        2.01        1.21      3.21 o 
  -9  -3   2        0.04        0.83      3.11 o 
  -8  -3   2       40.51       45.47      5.53 o 
  -7  -3   2      179.04      162.60      8.72 o 
  -6  -3   2       49.28       36.36      2.61 o 
  -5  -3   2        0.24       -0.38      2.42 o 
  -4  -3   2      175.97      194.61      6.99 o 
  -3  -3   2      196.59      202.51      6.79 o 
  -2  -3   2     3148.27     3273.77     76.48 o 
  -1  -3   2      263.48      227.74      7.10 o 
   0  -3   2      959.61      963.98     13.70 o 
   1  -3   2     1645.70     1772.24     24.42 o 
   2  -3   2      302.92      356.74      6.11 o 
   3  -3   2      212.48      218.75      5.76 o 
   4  -3   2        2.14        1.52      1.43 o 
   5  -3   2       20.24       20.60      3.84 o 
   6  -3   2        0.72        1.92      3.03 o 
   7  -3   2      137.34      156.96      9.51 o 
  -9  -2   2        0.84       -1.19      2.75 o 
  -8  -2   2       92.72      106.62      8.00 o 
  -7  -2   2       52.97       42.87      4.95 o 
  -6  -2   2       10.94       12.41      4.65 o 
  -5  -2   2       92.59      111.76      3.85 o 
  -4  -2   2     2435.86     2483.73     42.22 o 
  -3  -2   2     1433.88     1510.64     36.21 o 
  -2  -2   2     3271.97     3309.00     76.76 o 
  -1  -2   2      197.95      180.77      5.57 o 
   0  -2   2     2495.25     2531.25     41.32 o 
   1  -2   2     3334.39     3502.01     57.16 o 
   2  -2   2      548.20      510.31      9.70 o 
   3  -2   2     1675.25     1788.28     24.90 o 
   4  -2   2        1.86        5.43      2.45 o 
   5  -2   2      303.36      293.80      7.71 o 
   6  -2   2       82.36       95.50      6.50 o 
   7  -2   2       12.25       13.86      3.95 o 
  -8  -1   2        4.57        6.53      3.21 o 
  -7  -1   2      100.06       83.61      6.35 o 
  -6  -1   2       70.53       73.59      5.77 o 
  -5  -1   2      986.54      995.16     18.31 o 
  -4  -1   2       12.31       23.90      1.54 o 
  -3  -1   2     5728.30     6004.12     98.54 o 
  -2  -1   2      839.52      780.30     13.69 o 
  -1  -1   2    12181.26    12278.88    283.33 o 
   1  -1   2    28461.73    31199.52    701.01 o 
   2  -1   2     2500.90     2467.00     40.22 o 
   3  -1   2       32.24       17.96      1.46 o 
   4  -1   2      815.87      736.99     14.15 o 
   5  -1   2      339.75      386.11     12.76 o 
   6  -1   2        1.88        1.55      1.74 o 
   7  -1   2        3.39        6.24      3.24 o 
   8  -1   2        6.54        4.78      3.53 o 
  -8   0   2       38.93       37.16      5.47 o 
  -7   0   2      129.74      106.34      7.19 o 
  -6   0   2      817.24      816.08     24.34 o 
  -5   0   2       68.59       71.36      5.33 o 
  -4   0   2     2328.63     2432.32     41.00 o 
  -3   0   2       66.81      105.94      4.15 o 
  -2   0   2     3143.09     3353.00     55.32 o 
  -1   0   2     5482.02     5138.36    163.19 o 
   1   0   2    10968.89    10117.76    235.15 o 
   3   0   2      586.10      537.88      9.88 o 
   4   0   2        5.16        4.01      0.95 o 
   5   0   2      182.83      180.46      7.39 o 
   6   0   2       41.32       43.20      4.09 o 
   7   0   2      102.19      104.66     10.17 o 
   8   0   2       24.97       27.89      4.51 o 
  -8   1   2        0.04       -0.09      2.26 o 
  -7   1   2       13.89       15.36      4.15 o 
  -6   1   2      111.90      103.22      7.21 o 
  -5   1   2      176.58      193.61      8.78 o 
  -4   1   2      612.56      624.38     18.65 o 
  -3   1   2      148.27      131.50      6.05 o 
  -2   1   2     1778.68     1797.02     44.16 o 
  -1   1   2     1419.82     1426.49     34.84 o 
   0   1   2     1135.81     1137.35     26.56 o 
   1   1   2       51.75       56.59      2.09 o 
   2   1   2     2375.68     2612.15     60.58 o 
   4   1   2     1737.18     1876.46     45.99 o 
   5   1   2      399.76      447.51      9.27 o 
   6   1   2      249.44      246.27      9.63 o 
   7   1   2        7.08        6.93      2.71 o 
   8   1   2       59.84       60.20      5.55 o 
   9   1   2       41.49       42.93      5.53 o 
  -7   2   2        0.52       -2.87      1.92 o 
  -6   2   2       21.04       16.75      2.71 o 
  -5   2   2      172.79      172.28      8.66 o 
  -4   2   2      282.77      286.07     10.81 o 
  -3   2   2      329.93      315.10     10.85 o 
  -2   2   2     5720.69     5534.37    130.83 o 
  -1   2   2      165.91      163.49      3.67 o 
   0   2   2     9543.08     9837.71    130.53 o 
   1   2   2    19583.94    20486.12   1513.82 o 
   2   2   2      575.80      515.49     13.23 o 
   3   2   2     4701.12     4820.62    111.27 o 
   4   2   2      354.36      364.71     10.52 o 
   6   2   2       39.85       39.35      2.54 o 
   7   2   2       27.03       41.11      4.41 o 
   8   2   2        6.95        9.50      3.30 o 
   9   2   2       33.94       47.49      5.72 o 
  -6   3   2        4.08        5.70      2.18 o 
  -5   3   2      257.08      259.05      7.80 o 
  -4   3   2      309.86      301.80     15.14 o 
  -3   3   2      582.23      567.84     13.93 o 
  -2   3   2       72.86       57.31      2.87 o 
  -1   3   2      232.47      186.57      4.66 o 
   0   3   2     5872.78     6285.76    102.93 o 
   1   3   2     4393.50     4464.94     73.54 o 
   2   3   2    10505.76    10400.54    376.17 o 
   3   3   2      116.35      153.45      5.77 o 
   4   3   2      913.11      985.97     25.36 o 
   5   3   2      104.21      103.95      5.37 o 
   6   3   2      390.94      466.19     14.22 o 
   7   3   2        4.91        4.94      1.99 o 
   8   3   2       13.43       22.56      4.20 o 
   9   3   2       30.11       35.97      5.20 o 
  -6   4   2        8.56        9.89      4.11 o 
  -5   4   2      101.68       92.08      4.91 o 
  -4   4   2      144.42      161.05      5.87 o 
  -3   4   2      255.26      246.16      6.95 o 
  -2   4   2       11.66       18.29      2.82 o 
  -1   4   2      587.56      587.37     11.56 o 
   0   4   2      568.64      638.63     12.04 o 
   1   4   2     1443.97     1516.45     21.12 o 
   2   4   2       94.26       88.75      4.36 o 
   3   4   2      760.55      884.66     23.02 o 
   4   4   2      661.46      648.04     18.08 o 
   5   4   2       23.47       13.57      2.63 o 
   6   4   2      242.58      220.34      8.83 o 
   7   4   2      130.79      129.19      6.92 o 
   8   4   2       30.36       33.83      3.05 o 
   9   4   2        0.04        0.17      2.73 o 
  -5   5   2       19.54       25.15      4.88 o 
  -4   5   2       19.41       19.99      2.79 o 
  -3   5   2       49.50       60.74      6.65 o 
  -2   5   2       40.25       38.51      2.76 o 
  -1   5   2     1519.89     1588.84     40.64 o 
   0   5   2       98.42       97.91      3.31 o 
   1   5   2     1004.93      935.83     13.87 o 
   2   5   2      698.82      716.01     13.80 o 
   3   5   2      445.33      461.36     13.79 o 
   4   5   2      200.60      170.13      7.37 o 
   5   5   2      222.81      287.63     10.51 o 
   6   5   2      156.68      150.05      7.46 o 
   7   5   2       68.99      119.57      7.00 o 
   8   5   2       77.20       89.48      6.22 o 
   9   5   2       18.77       12.36      3.67 o 
  -4   6   2       29.98       27.22      5.03 o 
  -3   6   2        4.09        3.33      1.94 o 
  -2   6   2      363.83      377.03      9.44 o 
  -1   6   2      135.30      148.28      7.34 o 
   0   6   2      287.40      274.64     10.03 o 
   1   6   2      117.04      116.51      6.02 o 
   2   6   2      210.29      238.80      6.36 o 
   3   6   2     1264.12     1288.05     23.75 o 
   4   6   2       18.69        8.66      2.46 o 
   5   6   2       22.02       12.50      2.90 o 
   6   6   2        8.71       22.88      3.72 o 
   7   6   2      388.94      458.42     15.92 o 
   8   6   2        1.81        0.46      2.50 o 
   9   6   2        2.24       -2.82      2.69 o 
  -3   7   2        0.95        6.91      3.78 o 
  -2   7   2       67.08       81.15      4.35 o 
  -1   7   2       22.28       26.34      3.76 o 
   0   7   2       47.01       42.79      4.22 o 
   1   7   2       17.18       20.02      3.17 o 
   2   7   2        1.09        1.36      1.39 o 
   3   7   2       17.36       11.20      1.96 o 
   4   7   2        5.14       -2.66      1.77 o 
   5   7   2       19.73       15.05      3.38 o 
   6   7   2       20.20       36.24      4.61 o 
   7   7   2       10.02        8.68      3.34 o 
   8   7   2        8.08        9.83      3.38 o 
   9   7   2       14.11       14.49      3.95 o 
  -1   8   2       16.93       12.27      3.38 o 
   0   8   2       16.45       17.85      3.51 o 
   1   8   2      138.10      131.77      7.38 o 
   2   8   2      629.20      631.79     13.72 o 
   3   8   2      105.50       76.92      4.47 o 
   4   8   2        2.87        4.65      2.92 o 
   5   8   2      100.62       67.65      5.72 o 
   6   8   2       26.34       15.51      4.03 o 
   7   8   2       96.40       67.64      6.37 o 
   8   8   2        0.07       -1.67      2.82 o 
   0   9   2       12.33       12.34      3.51 o 
   1   9   2       95.98      100.60      6.81 o 
   2   9   2       15.57       12.99      4.96 o 
   3   9   2       57.99       77.24      6.12 o 
   4   9   2      135.50      114.68      7.27 o 
   5   9   2        3.24       -3.66      2.44 o 
   6   9   2       31.97       38.18      5.32 o 
   7   9   2       36.88       49.23      5.87 o 
   2  10   2        2.27       -1.21      2.73 o 
   3  10   2        1.77        1.38      2.73 o 
   4  10   2       43.25       58.75      5.91 o 
   5  10   2        0.02        6.41      3.28 o 
   6  10   2        6.35        6.05      3.76 o 
  -5 -10   3        1.80        5.16      3.49 o 
  -4 -10   3        3.62        0.04      2.67 o 
  -3 -10   3        0.12        1.98      2.82 o 
  -2 -10   3       35.85       35.43      5.11 o 
  -7  -9   3        2.07       -3.09      2.78 o 
  -6  -9   3       61.20       45.94      5.51 o 
  -5  -9   3       32.92       20.50      4.30 o 
  -4  -9   3       78.52       72.56      6.29 o 
  -3  -9   3        4.23        3.72      2.94 o 
  -2  -9   3        3.16        3.46      2.84 o 
  -1  -9   3       27.81       29.16      3.35 o 
   0  -9   3        7.84        5.89      3.63 o 
   1  -9   3        0.59       -0.27      3.38 o 
  -8  -8   3        0.77       -1.46      2.71 o 
  -7  -8   3        7.55       16.95      3.94 o 
  -6  -8   3        8.44        2.02      2.65 o 
  -5  -8   3       10.80       16.01      3.57 o 
  -4  -8   3        8.98        4.30      2.73 o 
  -3  -8   3       38.82       46.33      4.82 o 
  -2  -8   3        5.87        4.24      2.73 o 
  -1  -8   3       72.19       65.20      4.00 o 
   0  -8   3      126.25      155.24      8.86 o 
   1  -8   3        7.93       13.71      3.99 o 
   2  -8   3        3.67        4.22      3.61 o 
  -8  -7   3        0.36        0.65      2.78 o 
  -7  -7   3       36.01       42.40      5.05 o 
  -6  -7   3        6.21        1.06      2.28 o 
  -5  -7   3      183.62      192.43      8.87 o 
  -3  -7   3       80.34       72.53      5.20 o 
  -2  -7   3        9.16       11.56      2.82 o 
  -1  -7   3      134.80      139.26      5.74 o 
   0  -7   3      271.98      282.16      6.17 o 
   1  -7   3       74.17       85.32      6.37 o 
   2  -7   3      251.48      248.93     11.07 o 
   3  -7   3       25.68       30.35      5.20 o 
  -9  -6   3        0.24        0.27      3.21 o 
  -8  -6   3        3.81        1.98      2.04 o 
  -7  -6   3        3.37       10.92      3.19 o 
  -6  -6   3      101.85       77.54      5.58 o 
  -5  -6   3       89.82       92.93      6.04 o 
  -3  -6   3      926.85      983.42     26.68 o 
  -2  -6   3       76.27       64.81      4.81 o 
  -1  -6   3      732.00      762.94     18.03 o 
   0  -6   3       88.04       96.57      3.07 o 
   1  -6   3      261.21      260.40      6.83 o 
   2  -6   3        3.50        2.94      3.01 o 
   3  -6   3       48.87       49.78      5.55 o 
   4  -6   3       13.51        9.39      3.95 o 
  -9  -5   3        0.14        1.96      3.21 o 
  -8  -5   3       50.40       43.16      5.68 o 
  -7  -5   3       67.56       40.75      5.18 o 
  -6  -5   3      565.29      575.01     17.54 o 
  -5  -5   3       20.12       36.60      3.78 o 
  -4  -5   3      187.25      164.88      7.11 o 
  -3  -5   3      227.86      249.10      9.00 o 
  -1  -5   3      541.00      554.49     11.26 o 
   0  -5   3       83.96       75.48      2.54 o 
   1  -5   3      268.56      268.78      6.58 o 
   2  -5   3      311.26      311.39      7.54 o 
   3  -5   3        5.25       11.77      3.49 o 
   4  -5   3        0.18       -1.00      2.82 o 
   5  -5   3        0.31       -0.50      3.17 o 
  -9  -4   3        5.36        2.78      3.36 o 
  -8  -4   3       71.32       73.83      6.83 o 
  -7  -4   3      334.14      353.78     11.23 o 
  -6  -4   3      649.95      666.45     14.01 o 
  -5  -4   3       31.39       47.94      3.78 o 
  -4  -4   3      690.31      755.71     20.50 o 
  -3  -4   3      869.14      879.24     23.00 o 
  -2  -4   3       18.57        9.46      1.98 o 
  -1  -4   3     4465.94     4317.03    101.21 o 
   0  -4   3     1215.69     1273.50     18.17 o 
   1  -4   3     1899.83     1876.86     32.01 o 
   2  -4   3       96.43       97.70      2.84 o 
   3  -4   3      839.12      858.06     19.24 o 
   4  -4   3       75.82       79.75      6.08 o 
   5  -4   3        6.11        1.63      2.92 o 
   6  -4   3       66.10       75.14      6.87 o 
  -9  -3   3        7.41       13.27      4.24 o 
  -8  -3   3        6.47        6.97      3.42 o 
  -7  -3   3      109.93      122.61      7.94 o 
  -6  -3   3       81.95       98.88      5.53 o 
  -5  -3   3     1548.21     1531.06     27.49 o 
  -4  -3   3      626.98      590.97     16.17 o 
  -3  -3   3      148.21      135.06      5.34 o 
  -2  -3   3     4088.37     4272.45     99.28 o 
  -1  -3   3     1210.98     1248.43     30.51 o 
   0  -3   3     2196.07     2153.83     29.37 o 
   1  -3   3       42.10       59.47      2.12 o 
   2  -3   3     4206.71     4341.74     58.73 o 
   3  -3   3       38.04       38.22      3.02 o 
   4  -3   3      214.18      187.84      5.57 o 
   5  -3   3       28.37       25.70      4.11 o 
   6  -3   3       25.25       17.45      4.30 o 
   7  -3   3        5.36        6.51      3.80 o 
  -8  -2   3       12.93        8.20      3.65 o 
  -7  -2   3        2.71        6.53      3.03 o 
  -6  -2   3      253.49      237.41     10.15 o 
  -5  -2   3       42.19       51.21      2.73 o 
  -4  -2   3      189.57      217.32      5.39 o 
  -3  -2   3     2838.87     2962.35     49.63 o 
  -2  -2   3      392.18      360.67     10.02 o 
  -1  -2   3     3093.77     3180.60     73.89 o 
   0  -2   3      249.69      238.32      8.89 o 
   1  -2   3      112.75      109.77      4.46 o 
   2  -2   3      194.73      139.66      2.93 o 
   3  -2   3      273.81      276.73      5.05 o 
   4  -2   3       70.16       67.47      5.77 o 
   5  -2   3       13.51       12.37      2.07 o 
   6  -2   3        0.02        3.07      2.80 o 
   7  -2   3       34.16       36.56      5.22 o 
  -8  -1   3       10.32       13.78      4.09 o 
  -7  -1   3      102.95       94.89      7.21 o 
  -6  -1   3        1.10        2.92      2.46 o 
  -5  -1   3      262.31      261.43      6.25 o 
  -4  -1   3        2.30        5.48      2.85 o 
  -3  -1   3     1527.51     1567.98     26.89 o 
  -2  -1   3      269.10      310.01      6.15 o 
  -1  -1   3     4113.69     4234.96     69.42 o 
   0  -1   3     2407.28     2452.96     57.04 o 
   1  -1   3     7100.18     6912.16    261.67 o 
   2  -1   3     4708.40     5021.91    113.70 o 
   3  -1   3      294.39      396.91      6.41 o 
   4  -1   3     1841.04     1848.93     25.80 o 
   5  -1   3        3.65        9.93      1.71 o 
   6  -1   3       19.02       15.65      2.26 o 
   7  -1   3       21.14       23.80      4.26 o 
   8  -1   3       14.91       14.67      4.17 o 
  -8   0   3       22.73       23.73      5.05 o 
  -7   0   3       58.66       63.88      6.14 o 
  -6   0   3      395.06      419.41     15.32 o 
  -5   0   3       20.97       21.19      3.36 o 
  -4   0   3      476.50      466.19      9.12 o 
  -3   0   3     1144.87     1149.02     19.94 o 
  -2   0   3     3867.52     3822.62     63.00 o 
  -1   0   3    41878.67    32595.46    720.35 o 
   0   0   3     1383.13     1406.11     33.18 o 
   1   0   3     4390.43     4111.49     94.63 o 
   2   0   3     5499.32     6293.49    141.40 o 
   3   0   3     8494.69     8695.42    141.26 o 
   4   0   3      612.24      725.34     10.96 o 
   5   0   3       80.19       68.46      2.43 o 
   6   0   3      284.08      285.62      7.50 o 
   7   0   3      100.27      104.00      5.25 o 
   8   0   3       27.20       25.45      4.53 o 
  -7   1   3       30.75       41.65      5.53 o 
  -6   1   3        0.78       -0.67      2.34 o 
  -5   1   3       63.12       75.42      5.66 o 
  -4   1   3      484.45      520.90     16.43 o 
  -3   1   3      796.30      815.10     22.49 o 
  -2   1   3     5806.28     5796.87    136.76 o 
  -1   1   3     3000.47     2954.63     49.01 o 
   0   1   3     2059.12     2049.56     34.00 o 
   1   1   3    10208.58    11233.73    260.02 o 
   2   1   3     3965.98     3949.24     91.14 o 
   3   1   3     1772.80     1929.42     45.66 o 
   5   1   3      279.53      316.97     10.41 o 
   6   1   3       17.56       16.60      2.78 o 
   7   1   3        1.54        0.77      2.13 o 
   8   1   3       26.83       29.32      3.12 o 
   9   1   3        4.43        2.59      2.86 o 
  -7   2   3       36.97       37.32      4.06 o 
  -6   2   3       19.58       18.81      3.86 o 
  -5   2   3      131.80      131.97      7.88 o 
  -4   2   3       19.31       23.72      3.51 o 
  -3   2   3        5.30       13.86      2.76 o 
  -2   2   3     1655.23     1664.46     41.90 o 
  -1   2   3       32.09       19.90      1.00 o 
   0   2   3      802.55      801.72     14.07 o 
   1   2   3      121.44       88.02      2.34 o 
   2   2   3    10034.05    10023.13    391.42 o 
   3   2   3     2896.42     3061.05     71.49 o 
   4   2   3       66.56       77.25      3.82 o 
   5   2   3      166.70      179.43      6.76 o 
   6   2   3      233.46      237.22      9.17 o 
   7   2   3        2.00        3.77      1.62 o 
   8   2   3       16.73       18.43      3.80 o 
   9   2   3        9.96        4.74      3.05 o 
  -6   3   3       25.52       21.96      3.29 o 
  -5   3   3        7.34        4.47      2.13 o 
  -4   3   3       53.66       44.75      3.25 o 
  -3   3   3     1268.25     1235.28     22.91 o 
  -2   3   3       77.48       70.60      3.09 o 
  -1   3   3     4915.34     5015.33    118.85 o 
   0   3   3     1945.91     1945.96     26.50 o 
   1   3   3     1908.54     1843.16     31.26 o 
   2   3   3     2903.14     2812.47     47.00 o 
   3   3   3     2010.24     1986.57     47.41 o 
   4   3   3     1886.96     1880.31     45.41 o 
   5   3   3      212.91      209.03      7.68 o 
   6   3   3      591.52      677.70     19.28 o 
   7   3   3        1.97       -0.23      1.54 o 
   8   3   3       47.87       47.67      5.09 o 
   9   3   3       20.70       27.97      4.68 o 
  -6   4   3       95.03       95.08      8.50 o 
  -5   4   3       67.72       59.74      4.17 o 
  -4   4   3      287.58      304.83     11.78 o 
  -3   4   3      145.41      139.50      6.61 o 
  -2   4   3     1170.00     1193.90     21.98 o 
  -1   4   3     1464.41     1480.16     37.75 o 
   0   4   3       48.17       25.23      2.77 o 
   1   4   3     4973.21     5227.03    123.38 o 
   2   4   3     1650.71     1892.60     32.55 o 
   4   4   3       62.41       65.20      4.32 o 
   5   4   3      466.52      557.89     16.49 o 
   6   4   3      151.25      143.36      7.09 o 
   7   4   3       23.47       35.05      4.09 o 
   8   4   3       19.14       13.14      3.63 o 
   9   4   3       13.81        7.41      3.30 o 
  -5   5   3        2.26        3.21      2.22 o 
  -4   5   3       14.52        6.49      4.44 o 
  -3   5   3      154.96      140.10     10.03 o 
  -2   5   3      373.97      348.28      8.61 o 
  -1   5   3       37.08       42.49      3.97 o 
   0   5   3      105.17       94.33      3.62 o 
   1   5   3      414.69      467.38     11.73 o 
   2   5   3      153.43      157.97      7.20 o 
   3   5   3      166.82      160.93      4.76 o 
   4   5   3      982.74      914.62     24.74 o 
   5   5   3       97.50      118.30      6.35 o 
   6   5   3      357.36      328.34     12.09 o 
   7   5   3      469.00      453.38     15.44 o 
   8   5   3      123.72      123.81      7.25 o 
   9   5   3       12.96       21.09      2.94 o 
  -4   6   3       11.81       12.79      3.21 o 
  -3   6   3       35.68       33.79      3.88 o 
  -2   6   3        9.55       11.81      2.31 o 
  -1   6   3       14.86       18.33      3.34 o 
   0   6   3      361.73      343.74      8.16 o 
   1   6   3     1250.92     1207.23     32.08 o 
   2   6   3      416.34      403.34      9.17 o 
   3   6   3      496.27      445.97     12.79 o 
   4   6   3       93.78      136.60      6.75 o 
   5   6   3      442.90      457.86     15.04 o 
   6   6   3      745.08      636.80     19.65 o 
   7   6   3      108.94      132.59      7.58 o 
   8   6   3       32.79       21.65      3.97 o 
   9   6   3        0.07        0.23      2.88 o 
  -3   7   3       58.33       58.33      5.71 o 
  -2   7   3        1.66        0.37      2.14 o 
  -1   7   3       32.64       23.22      3.72 o 
   0   7   3      103.95      106.31      6.50 o 
   1   7   3      295.70      287.77     10.93 o 
   2   7   3      450.04      436.91     10.09 o 
   3   7   3        0.80       -0.95      1.95 o 
   4   7   3      303.03      339.84     12.34 o 
   5   7   3       18.04        0.44      2.21 o 
   6   7   3      484.29      542.11     18.04 o 
   7   7   3       61.87       76.27      6.37 o 
   8   7   3       15.55       27.78      4.74 o 
   9   7   3       17.04       29.08      5.01 o 
  -2   8   3       22.38       15.70      3.86 o 
  -1   8   3       70.34       74.41      6.06 o 
   0   8   3       51.15       43.12      4.70 o 
   1   8   3      125.90      124.08      7.06 o 
   2   8   3      158.90      150.67      5.45 o 
   3   8   3        2.49       -0.10      1.52 o 
   4   8   3        0.40        2.19      2.53 o 
   5   8   3       37.02       81.26      6.37 o 
   6   8   3       35.09       23.91      4.45 o 
   7   8   3        3.84        0.10      3.07 o 
   8   8   3        6.84        4.03      3.51 o 
   0   9   3        4.12       -1.63      2.50 o 
   1   9   3       16.30       12.61      3.51 o 
   2   9   3       61.64       58.02      3.86 o 
   3   9   3        1.13        1.89      3.12 o 
   4   9   3        2.48        1.54      2.82 o 
   5   9   3        4.80       15.97      3.82 o 
   6   9   3       14.93       12.32      4.01 o 
   7   9   3       21.94        5.97      3.47 o 
   2  10   3       15.33       35.38      5.07 o 
   3  10   3       21.19       20.95      3.06 o 
   4  10   3        1.22        3.88      3.21 o 
   5  10   3       35.41       45.70      5.60 o 
   6  10   3        0.54       -3.63      2.65 o 
  -5 -10   4        1.67        4.22      3.07 o 
  -4 -10   4        0.08        2.23      3.23 o 
  -3 -10   4       39.20       55.26      6.03 o 
  -2 -10   4       18.82       14.17      4.13 o 
  -7  -9   4        8.45        7.24      3.21 o 
  -6  -9   4       61.84       69.02      6.47 o 
  -5  -9   4        6.59        4.59      3.03 o 
  -4  -9   4       51.44       55.69      5.58 o 
  -3  -9   4        1.68        5.32      3.13 o 
  -2  -9   4       61.59       58.74      5.68 o 
  -1  -9   4        2.90        2.12      2.07 o 
   0  -9   4       62.16       69.95      7.00 o 
   1  -9   4       13.81       15.82      4.51 o 
  -8  -8   4       13.55       13.44      4.05 o 
  -7  -8   4        0.47       -0.08      2.63 o 
  -6  -8   4        0.77       -1.17      2.34 o 
  -5  -8   4       48.12       42.91      4.89 o 
  -4  -8   4        0.58       -2.96      2.38 o 
  -3  -8   4        7.32        6.32      2.73 o 
  -2  -8   4       94.04      101.05      6.46 o 
  -1  -8   4      187.34      211.36      7.02 o 
   0  -8   4        1.66       -0.53      1.91 o 
   1  -8   4        7.33        4.26      3.17 o 
   2  -8   4       36.35       42.53      5.80 o 
  -8  -7   4       11.83       22.99      5.72 o 
  -7  -7   4       14.35       20.64      3.99 o 
  -6  -7   4        4.25        8.04      3.03 o 
  -5  -7   4        0.67       -0.13      2.27 o 
  -4  -7   4       46.15       56.82      4.82 o 
  -3  -7   4      227.04      221.19      9.29 o 
  -2  -7   4        4.08        5.93      2.46 o 
  -1  -7   4       48.39       48.40      3.26 o 
   0  -7   4      611.08      606.00     13.26 o 
   1  -7   4       42.51       31.63      4.55 o 
   2  -7   4       12.12        5.22      3.51 o 
   3  -7   4        0.22       -4.42      3.07 o 
  -8  -6   4       10.60        6.87      2.29 o 
  -7  -6   4       29.60       41.54      4.68 o 
  -6  -6   4      133.30      120.01      7.11 o 
  -5  -6   4       60.46       83.83      5.62 o 
  -4  -6   4       88.11       77.01      5.29 o 
  -3  -6   4      500.77      493.42     15.44 o 
  -2  -6   4        3.36        6.14      2.21 o 
  -1  -6   4     1989.42     2010.17     35.20 o 
   0  -6   4      318.07      280.76      5.83 o 
   1  -6   4      421.61      426.70     14.41 o 
   2  -6   4      163.89      160.50      8.36 o 
   3  -6   4       24.35       26.03      4.63 o 
   4  -6   4       67.79       76.10      6.95 o 
  -9  -5   4        0.61       -0.86      3.11 o 
  -8  -5   4        2.15        1.73      3.05 o 
  -7  -5   4      107.50       94.13      5.80 o 
  -6  -5   4      132.24      157.91      7.78 o 
  -5  -5   4      127.40       98.18      5.83 o 
  -4  -5   4      240.52      236.77      9.19 o 
  -3  -5   4      275.13      264.06      9.43 o 
  -2  -5   4     1495.53     1536.46     38.47 o 
  -1  -5   4       93.39       81.79      3.50 o 
   0  -5   4      556.48      596.06      9.74 o 
   1  -5   4      893.71      912.38     17.01 o 
   2  -5   4      261.15      279.41     10.74 o 
   3  -5   4       93.82       94.14      6.56 o 
   4  -5   4       47.08       38.71      5.12 o 
   5  -5   4        2.03       -0.40      3.51 o 
  -9  -4   4       47.83       47.63      6.41 o 
  -8  -4   4      133.93      123.60      8.38 o 
  -7  -4   4        4.11        5.86      2.48 o 
  -6  -4   4      199.42      186.61      6.01 o 
  -5  -4   4       86.99      104.39      5.45 o 
  -4  -4   4        8.41        7.60      2.32 o 
  -3  -4   4       29.14       33.43      3.01 o 
  -2  -4   4      133.47      125.25      5.50 o 
  -1  -4   4       23.94       25.89      2.69 o 
   0  -4   4      302.34      298.74      5.39 o 
   1  -4   4       21.67       16.18      2.09 o 
   2  -4   4       72.19       69.64      2.43 o 
   3  -4   4      348.19      359.24     12.51 o 
   4  -4   4        0.11       -2.23      2.32 o 
   5  -4   4        8.64        6.87      3.69 o 
   6  -4   4        7.26       13.73      4.57 o 
  -8  -3   4        4.05        5.24      3.34 o 
  -7  -3   4        0.39        0.94      2.65 o 
  -6  -3   4       20.04       25.98      2.37 o 
  -5  -3   4      152.25      163.54      5.09 o 
  -4  -3   4        4.36        7.43      1.72 o 
  -3  -3   4      701.55      656.76     17.63 o 
  -2  -3   4      635.18      601.10     16.13 o 
  -1  -3   4      318.67      324.28      9.67 o 
   0  -3   4     5094.02     5133.34     83.42 o 
   1  -3   4      354.49      386.31      7.12 o 
   2  -3   4     1230.27     1212.07     26.74 o 
   3  -3   4      705.74      756.61     11.63 o 
   4  -3   4      366.86      347.25     12.18 o 
   5  -3   4      129.72      136.05      7.82 o 
   6  -3   4       54.08       43.33      5.43 o 
   7  -3   4       82.71       69.57      6.77 o 
  -8  -2   4        3.52        1.34      2.86 o 
  -7  -2   4      159.03      187.17      9.82 o 
  -6  -2   4       86.25       76.88      5.83 o 
  -5  -2   4        0.50       -1.57      1.10 o 
  -4  -2   4      389.06      379.33      8.23 o 
  -3  -2   4     5239.54     5341.33     88.18 o 
  -2  -2   4      168.41      201.00      4.64 o 
  -1  -2   4    13787.04    13739.23    317.55 o 
   0  -2   4        9.51        7.63      1.01 o 
   1  -2   4     2421.47     2399.80     39.73 o 
   2  -2   4     3894.71     4144.23     94.91 o 
   3  -2   4      312.84      253.59      4.73 o 
   4  -2   4      186.97      181.68      5.12 o 
   5  -2   4       10.52       13.94      3.17 o 
   6  -2   4      236.98      234.52     10.36 o 
   7  -2   4       33.38       24.61      4.45 o 
  -8  -1   4        0.09        3.34      3.40 o 
  -7  -1   4      223.35      227.55     11.25 o 
  -6  -1   4        1.17        1.77      2.57 o 
  -5  -1   4      122.28      134.20      7.21 o 
  -4  -1   4      866.68      870.93     16.08 o 
  -3  -1   4      127.30      176.83      4.29 o 
  -2  -1   4      292.29      277.66      5.73 o 
  -1  -1   4       52.10       56.53      1.97 o 
   0  -1   4      576.19      581.73     14.92 o 
   1  -1   4    37808.79    35683.14   3265.51 o 
   2  -1   4     1786.65     1725.36     40.51 o 
   3  -1   4      704.41      670.68     12.32 o 
   4  -1   4      569.03      656.77     10.22 o 
   5  -1   4       38.71       31.32      1.76 o 
   6  -1   4       79.09       71.48      5.45 o 
   7  -1   4       26.17       21.92      4.22 o 
   8  -1   4        4.28        5.16      3.36 o 
  -8   0   4        0.16        3.19      3.36 o 
  -7   0   4       20.65       23.32      4.66 o 
  -6   0   4        0.28        0.67      2.75 o 
  -5   0   4        9.70       11.36      2.98 o 
  -4   0   4      358.55      360.37      7.43 o 
  -3   0   4       92.40       99.52      4.06 o 
  -2   0   4       59.71       83.72      2.39 o 
  -1   0   4      232.57      257.89      5.23 o 
   0   0   4     5295.12     5083.74    116.90 o 
   1   0   4     1532.52     1455.78     34.58 o 
   2   0   4     7663.52     8036.93    129.36 o 
   3   0   4     3666.80     3686.50     78.59 o 
   4   0   4      136.99      181.87     11.08 o 
   5   0   4      898.35      898.57     13.60 o 
   6   0   4        4.88        5.62      3.06 o 
   7   0   4        0.28        5.55      2.92 o 
   8   0   4       49.92       49.88      5.43 o 
  -7   1   4       16.97       22.63      4.61 o 
  -6   1   4       10.39       11.31      3.42 o 
  -5   1   4       18.15       24.07      4.13 o 
  -4   1   4      687.38      661.16     20.01 o 
  -3   1   4      788.34      789.88     22.30 o 
  -2   1   4     5654.17     5523.99    130.80 o 
  -1   1   4     2220.37     2057.52     34.49 o 
   0   1   4     6504.23     6246.12    222.73 o 
   1   1   4     2074.75     1928.03     45.38 o 
   2   1   4     8055.58     7959.21    182.18 o 
   3   1   4      321.14      369.30      7.18 o 
   4   1   4      553.85      528.50     14.42 o 
   5   1   4      251.09      240.99      8.48 o 
   6   1   4        8.39        7.74      2.30 o 
   7   1   4        9.97       13.45      2.15 o 
   8   1   4       12.52       10.27      3.24 o 
   9   1   4       17.30       18.97      4.26 o 
  -7   2   4       18.68       22.02      4.65 o 
  -6   2   4      154.20      169.59      9.72 o 
  -5   2   4      183.38      196.09      9.60 o 
  -4   2   4       53.11       54.55      4.93 o 
  -3   2   4     1032.14     1035.14     28.55 o 
  -2   2   4      333.45      363.66     11.88 o 
  -1   2   4     3262.49     3110.15     51.65 o 
   0   2   4     1391.82     1481.27     25.16 o 
   1   2   4     3219.44     3111.30     51.50 o 
   2   2   4      130.09      130.46      3.25 o 
   3   2   4      443.72      377.03     10.75 o 
   4   2   4      320.22      334.21     10.18 o 
   5   2   4      342.90      385.36     11.64 o 
   6   2   4       12.28       17.07      2.92 o 
   7   2   4        0.58       -1.23      1.90 o 
   8   2   4       44.71       36.73      4.45 o 
   9   2   4       14.17       21.06      3.99 o 
  -6   3   4        3.12        0.86      3.11 o 
  -5   3   4        8.45        7.14      2.33 o 
  -4   3   4     1187.67     1174.21     32.92 o 
  -3   3   4       94.21      103.31      6.25 o 
  -2   3   4      146.98      142.06      6.82 o 
  -1   3   4      599.77      574.20     16.72 o 
   0   3   4      180.21      225.16      5.96 o 
   1   3   4     2793.19     2865.44     47.82 o 
   2   3   4      266.20      278.53      8.71 o 
   3   3   4       56.16       58.00      3.36 o 
   4   3   4      687.16      693.56     18.69 o 
   5   3   4       26.62       19.23      2.57 o 
   6   3   4       23.32       30.08      3.15 o 
   7   3   4      246.95      221.49      9.02 o 
   8   3   4      296.86      309.85      8.37 o 
   9   3   4       74.27       71.53      6.27 o 
  -6   4   4       16.92       17.64      3.31 o 
  -5   4   4        1.67       -1.81      2.00 o 
  -4   4   4       36.49       43.18      3.53 o 
  -3   4   4        9.35        5.67      1.93 o 
  -2   4   4      645.37      621.08     12.83 o 
  -1   4   4     1838.97     1928.05     48.44 o 
   0   4   4      627.81      556.26      8.67 o 
   1   4   4      891.01      868.22     23.07 o 
   2   4   4     1058.85     1141.08     20.48 o 
   3   4   4     5224.42     5608.21     75.59 o 
   4   4   4      110.35       66.16      9.27 o 
   5   4   4        0.72        2.54      1.41 o 
   6   4   4      327.56      319.20     11.46 o 
   7   4   4       83.34      105.33      6.20 o 
   8   4   4        3.67        4.93      2.80 o 
   9   4   4       22.19       28.24      4.59 o 
  -5   5   4       56.67       59.07      4.40 o 
  -4   5   4       80.56       77.24      5.33 o 
  -3   5   4        3.12        5.09      3.55 o 
  -2   5   4      229.93      236.84     21.30 o 
  -1   5   4       64.29       54.89      4.47 o 
   0   5   4     1098.43     1107.88     16.25 o 
   1   5   4       13.73       19.18      1.82 o 
   2   5   4     1661.19     1661.36     29.29 o 
   3   5   4      232.83      190.89      5.36 o 
   4   5   4        1.36        6.03      2.17 o 
   5   5   4      303.47      317.58     11.38 o 
   6   5   4      137.12      186.53      8.61 o 
   7   5   4       17.90       31.10      4.17 o 
   8   5   4      148.91      193.52      9.43 o 
   9   5   4       18.92       14.69      2.67 o 
  -4   6   4        6.97        7.20      2.52 o 
  -3   6   4       32.68       36.91      3.38 o 
  -2   6   4      182.07      184.65      7.90 o 
  -1   6   4       20.39       18.18      3.53 o 
   0   6   4       83.65       87.86      4.86 o 
   1   6   4      108.11      101.05      5.68 o 
   2   6   4       55.04       64.95      5.12 o 
   3   6   4       14.36        0.99      2.62 o 
   4   6   4       45.02       65.99      4.87 o 
   5   6   4       13.25       20.54      3.49 o 
   6   6   4      102.90       63.73      5.31 o 
   7   6   4      250.64      268.87     11.42 o 
   8   6   4        0.02       -3.13      2.09 o 
   9   6   4        1.52        8.95      3.40 o 
  -3   7   4       30.28       34.87      5.76 o 
  -2   7   4        7.44        1.82      2.86 o 
  -1   7   4      428.68      419.82     14.96 o 
   0   7   4      386.10      412.73     14.44 o 
   1   7   4       29.39       33.03      3.95 o 
   2   7   4      623.46      592.36     12.76 o 
   3   7   4       67.52       92.86      4.19 o 
   4   7   4       79.56       67.03      5.22 o 
   5   7   4        4.70       -2.88      1.92 o 
   6   7   4       64.01       65.83      5.72 o 
   7   7   4       47.25       30.86      4.80 o 
   8   7   4       12.37       11.67      3.88 o 
   9   7   4        6.77        9.10      3.55 o 
  -2   8   4      106.92      112.22      7.75 o 
  -1   8   4      107.23      112.24      7.27 o 
   0   8   4       39.64       44.26      5.07 o 
   1   8   4      221.78      212.21      9.70 o 
   2   8   4        0.14        0.25      2.40 o 
   3   8   4      465.19      505.91     11.85 o 
   4   8   4       75.00       50.59      5.08 o 
   5   8   4       44.20       73.89      6.08 o 
   6   8   4        0.07        3.49      3.03 o 
   7   8   4       39.33       56.68      6.22 o 
   8   8   4        9.75        7.56      3.80 o 
   0   9   4        6.41       12.84      3.74 o 
   1   9   4       11.26        8.70      3.32 o 
   2   9   4       54.93       71.10      6.12 o 
   3   9   4        1.70        0.95      1.96 o 
   4   9   4        3.88       12.96      3.40 o 
   5   9   4        7.21        3.51      3.05 o 
   6   9   4       20.21        1.71      3.11 o 
   7   9   4       16.56       16.28      4.43 o 
   2  10   4        0.10        3.78      3.19 o 
   3  10   4       43.07       37.04      3.67 o 
   4  10   4       44.67       49.52      5.62 o 
   5  10   4        6.86        4.26      3.36 o 
   6  10   4       19.89       13.74      4.07 o 
  -5 -10   5        1.09        3.80      3.19 o 
  -4 -10   5        1.21        0.23      2.84 o 
  -3 -10   5        0.02        2.73      3.01 o 
  -2 -10   5       10.77       18.43      4.26 o 
  -7  -9   5        0.35        2.53      3.15 o 
  -6  -9   5        1.18        2.19      2.90 o 
  -5  -9   5       74.11       62.82      5.99 o 
  -4  -9   5       37.02       36.47      4.99 o 
  -3  -9   5       31.51       13.95      3.59 o 
  -2  -9   5       77.09       73.68      6.35 o 
  -1  -9   5       75.79       80.41      6.58 o 
   0  -9   5       56.31       66.80      7.00 o 
  -7  -8   5       15.25       23.44      4.43 o 
  -6  -8   5       20.39       28.33      4.45 o 
  -5  -8   5      130.35      154.28      8.34 o 
  -4  -8   5       69.28       47.10      5.12 o 
  -3  -8   5        1.00        0.40      2.42 o 
  -2  -8   5       32.27       32.21      4.43 o 
  -1  -8   5       37.40       44.34      3.62 o 
   0  -8   5       94.93       98.50      5.25 o 
   1  -8   5       62.81       79.69      7.04 o 
   2  -8   5        7.64        7.14      3.74 o 
  -8  -7   5        3.49        5.24      2.34 o 
  -7  -7   5        3.91        4.30      2.98 o 
  -6  -7   5       65.76       56.03      5.26 o 
  -5  -7   5      222.33      191.89      8.95 o 
  -4  -7   5      171.35      163.41      8.18 o 
  -3  -7   5       38.48       49.88      4.61 o 
  -2  -7   5       33.37       42.38      4.43 o 
  -1  -7   5       70.12       70.74      6.08 o 
   0  -7   5      365.68      399.87     10.08 o 
   1  -7   5        3.38        2.00      2.78 o 
   2  -7   5        1.07        5.84      3.34 o 
   3  -7   5        3.12        0.35      3.51 o 
  -8  -6   5       13.07        8.25      2.38 o 
  -7  -6   5        6.83        0.01      1.85 o 
  -6  -6   5      310.96      288.24     11.31 o 
  -5  -6   5       86.49       91.33      6.02 o 
  -4  -6   5        9.29       14.17      2.98 o 
  -3  -6   5       16.27       13.82      3.05 o 
  -2  -6   5        0.93        0.31      2.00 o 
  -1  -6   5        7.09        8.72      3.59 o 
   0  -6   5        8.28        5.47      2.52 o 
   1  -6   5       22.82       26.12      4.09 o 
   2  -6   5       32.98       28.87      4.30 o 
   3  -6   5        4.13       -1.63      3.15 o 
   4  -6   5       19.43       23.07      5.03 o 
  -8  -5   5        8.78       17.85      4.26 o 
  -7  -5   5       84.76       75.62      4.30 o 
  -6  -5   5      134.88      136.73     11.47 o 
  -5  -5   5       55.17       36.84      3.84 o 
  -4  -5   5      677.53      689.69     19.75 o 
  -3  -5   5       11.42        9.54      2.25 o 
  -1  -5   5      430.28      396.74      9.04 o 
   0  -5   5     1328.06     1397.98     25.21 o 
   1  -5   5      493.10      450.12      9.48 o 
   2  -5   5       94.27       90.12      5.89 o 
   3  -5   5      460.99      457.04     15.60 o 
   4  -5   5        2.74        3.24      3.30 o 
   5  -5   5       59.55       69.87      7.00 o 
  -8  -4   5        9.02        2.82      3.17 o 
  -7  -4   5       54.71       62.69      6.06 o 
  -6  -4   5        0.14        1.31      1.59 o 
  -5  -4   5     1392.84     1416.26     26.03 o 
  -4  -4   5      161.36      132.39      6.02 o 
  -3  -4   5     1678.31     1720.00     42.46 o 
  -2  -4   5     1589.86     1648.35     40.75 o 
  -1  -4   5      766.34      754.98     20.30 o 
   0  -4   5     1094.53     1067.39     19.48 o 
   1  -4   5       13.39       13.13      2.53 o 
   2  -4   5      425.76      385.17     12.68 o 
   3  -4   5       80.70       78.61      5.62 o 
   4  -4   5       68.09       65.52      5.58 o 
   5  -4   5        0.14        2.17      3.13 o 
   6  -4   5        1.65        2.50      3.84 o 
  -8  -3   5       10.66        5.61      3.59 o 
  -7  -3   5        4.78        5.95      3.09 o 
  -6  -3   5       44.23       35.09      2.65 o 
  -5  -3   5      104.08      104.51      4.06 o 
  -4  -3   5      527.86      577.08     11.73 o 
  -3  -3   5      957.45      970.36     24.86 o 
  -2  -3   5      670.26      749.24     19.70 o 
  -1  -3   5     2276.03     2368.92     56.46 o 
   0  -3   5      887.54      895.11     16.29 o 
   1  -3   5      157.03      136.57      4.10 o 
   2  -3   5       61.89       48.00      2.45 o 
   3  -3   5       16.51       23.47      2.06 o 
   4  -3   5       19.37       21.00      3.72 o 
   5  -3   5       12.36       13.40      3.40 o 
   6  -3   5        7.14       16.78      3.99 o 
   7  -3   5       10.87        4.86      3.82 o 
  -8  -2   5        0.07        2.32      3.19 o 
  -7  -2   5        1.42       -3.76      2.50 o 
  -6  -2   5       23.76       27.08      4.18 o 
  -5  -2   5      154.88      158.32      4.73 o 
  -4  -2   5      114.71       96.99      3.42 o 
  -3  -2   5      688.94      690.61     13.11 o 
  -2  -2   5       30.59       39.40      1.96 o 
  -1  -2   5     4416.60     4442.26    103.01 o 
   0  -2   5      242.75      256.70      5.64 o 
   1  -2   5      329.97      279.81      6.16 o 
   2  -2   5      490.23      555.64     10.82 o 
   3  -2   5     1076.13      980.23     17.47 o 
   4  -2   5      928.52      970.57     17.94 o 
   5  -2   5        9.43       16.28      3.49 o 
   6  -2   5        0.59        5.38      2.94 o 
   7  -2   5        6.88        7.79      3.32 o 
  -8  -1   5        0.02        5.26      3.09 o 
  -7  -1   5      130.05      140.07      8.65 o 
  -6  -1   5      292.91      322.23     12.94 o 
  -5  -1   5      377.15      390.75     13.84 o 
  -4  -1   5     1705.27     1694.62     29.58 o 
  -3  -1   5      392.78      436.87      8.78 o 
  -2  -1   5     6464.84     6452.44    145.52 o 
  -1  -1   5      636.70      617.78     11.72 o 
   0  -1   5    12469.71    11324.60    262.73 o 
   1  -1   5     2892.16     2969.23     48.68 o 
   2  -1   5     1407.02     1195.61     20.66 o 
   3  -1   5     5906.81     6034.49    221.87 o 
   4  -1   5       49.22       33.28      1.68 o 
   5  -1   5       74.54       72.40      3.18 o 
   6  -1   5        0.44        3.42      2.46 o 
   7  -1   5       22.15       26.34      4.36 o 
   8  -1   5       21.20       22.54      4.61 o 
  -8   0   5       36.79       40.67      6.16 o 
  -7   0   5        7.14        7.89      3.67 o 
  -6   0   5       22.01       19.52      4.13 o 
  -5   0   5      388.60      395.14     14.34 o 
  -4   0   5        6.05        6.16      2.23 o 
  -3   0   5     4398.33     4574.58     75.73 o 
  -2   0   5     3185.78     3157.85     52.58 o 
  -1   0   5     2909.60     3098.72     51.50 o 
   0   0   5     7485.07     7139.54    164.64 o 
   1   0   5     2826.11     2942.37     47.87 o 
   2   0   5     2290.74     2048.60     40.50 o 
   3   0   5      216.71      190.70      4.55 o 
   4   0   5      170.47      146.59      4.03 o 
   5   0   5       17.00       26.53      3.09 o 
   6   0   5       21.88       17.44      2.09 o 
   7   0   5        3.50        3.46      2.73 o 
   8   0   5        1.56        1.29      2.84 o 
  -7   1   5        0.04        3.09      3.05 o 
  -6   1   5        7.87        8.64      3.42 o 
  -5   1   5      153.39      156.44      8.51 o 
  -4   1   5       60.13       73.84      5.45 o 
  -3   1   5      636.83      609.04     18.29 o 
  -2   1   5      739.96      689.63     12.54 o 
  -1   1   5     8411.01     8169.43    176.95 o 
   0   1   5     6234.81     6131.67    217.26 o 
   1   1   5        7.10       21.84      1.61 o 
   2   1   5     4584.46     4836.54     64.09 o 
   3   1   5        0.20        2.34      0.73 o 
   4   1   5      732.43      720.60     13.30 o 
   5   1   5      752.65      801.75     15.05 o 
   6   1   5        2.61        2.60      1.44 o 
   7   1   5      149.00      152.39      5.29 o 
   8   1   5       45.53       31.51      4.43 o 
   9   1   5        5.01        5.09      3.34 o 
  -7   2   5        8.97        3.78      3.61 o 
  -6   2   5       13.78       15.38      4.38 o 
  -5   2   5        2.76        5.09      2.86 o 
  -4   2   5       85.82       90.19      6.54 o 
  -3   2   5     1644.36     1615.36     42.27 o 
  -2   2   5      759.35      746.75     21.22 o 
  -1   2   5     2804.39     2736.76     62.80 o 
   0   2   5      346.11      381.61      7.53 o 
   1   2   5     4447.25     4398.77    109.12 o 
   2   2   5     1407.12     1523.95     26.06 o 
   3   2   5     3785.15     4071.98     65.90 o 
   4   2   5     1322.32     1441.86     35.56 o 
   5   2   5       92.20       95.86      4.89 o 
   6   2   5      397.69      414.12     12.90 o 
   7   2   5       55.26       66.61      3.50 o 
   8   2   5       33.90       37.37      3.06 o 
   9   2   5        1.02        0.54      2.86 o 
  -6   3   5       27.78       27.74      3.58 o 
  -5   3   5       79.47       89.12      6.85 o 
  -4   3   5        2.48        5.74      3.01 o 
  -3   3   5       55.39       49.39      4.68 o 
  -2   3   5     1213.44     1220.45     32.88 o 
  -1   3   5      983.60     1083.56     19.25 o 
   0   3   5     2013.99     1894.95     32.24 o 
   1   3   5     4706.72     4886.61     80.60 o 
   2   3   5      759.70      702.19     21.31 o 
   3   3   5      612.18      613.44     15.26 o 
   4   3   5     1046.45     1105.12     28.15 o 
   5   3   5     1368.10     1378.20     34.83 o 
   6   3   5        5.70        8.77      2.46 o 
   7   3   5        0.05        2.00      2.21 o 
   8   3   5      120.37      126.63      5.63 o 
   9   3   5        0.52        2.82      1.98 o 
  -5   4   5        3.78        4.22      2.36 o 
  -4   4   5       39.16       35.75      3.37 o 
  -3   4   5        4.36        2.01      2.19 o 
  -2   4   5       29.17       33.59      4.41 o 
  -1   4   5       63.69       58.16      4.43 o 
   0   4   5     1053.01      969.14     14.16 o 
   2   4   5      127.30      111.23      3.49 o 
   3   4   5     3377.67     3439.04     57.84 o 
   4   4   5       56.95       44.87      3.45 o 
   5   4   5       75.66       97.34      5.26 o 
   6   4   5       16.29        3.40      2.11 o 
   7   4   5       12.13        9.10      2.94 o 
   8   4   5      116.80      100.69      6.56 o 
   9   4   5        1.73        0.52      2.75 o 
  -5   5   5        0.05        4.83      2.43 o 
  -4   5   5       38.42       47.90      3.89 o 
  -3   5   5      146.34      145.81      5.74 o 
  -2   5   5      865.18      862.85     17.28 o 
  -1   5   5      143.56      137.05      7.11 o 
   0   5   5     1690.14     1749.05     44.78 o 
   1   5   5       21.80       21.13      2.90 o 
   2   5   5     2782.73     2780.78     47.49 o 
   3   5   5        0.47        2.91      1.91 o 
   4   5   5     1918.38     2080.54     51.55 o 
   5   5   5      381.25      328.66     11.83 o 
   6   5   5       15.12       30.92      4.03 o 
   7   5   5      594.06      625.43     19.61 o 
   8   5   5        5.68       -1.54      2.50 o 
   9   5   5       34.59       43.05      5.07 o 
  -4   6   5       10.33        9.39      2.74 o 
  -3   6   5      135.01      147.12      6.03 o 
  -2   6   5       74.22       55.72      5.37 o 
  -1   6   5      423.32      437.94     15.24 o 
   0   6   5      101.47      107.30      6.33 o 
   1   6   5      858.60      841.67     23.91 o 
   2   6   5      883.18      855.61     22.09 o 
   3   6   5      385.17      411.88      9.55 o 
   4   6   5        0.80        0.90      2.21 o 
   5   6   5      584.18      759.12     22.21 o 
   6   6   5      643.77      721.74     21.84 o 
   7   6   5       26.56       49.64      5.09 o 
   8   6   5        1.56        0.35      2.57 o 
   9   6   5        9.66       14.84      3.74 o 
  -3   7   5        0.16       -0.71      2.69 o 
  -2   7   5        2.60       -1.94      2.59 o 
  -1   7   5       15.95       18.33      3.80 o 
   0   7   5      120.81      130.16      7.42 o 
   1   7   5       57.77       56.14      4.85 o 
   2   7   5       89.44       97.23      4.21 o 
   3   7   5       94.68       75.54      3.88 o 
   4   7   5      126.59       89.71      4.17 o 
   5   7   5       35.25       13.22      3.19 o 
   6   7   5        0.42        0.96      2.82 o 
   7   7   5        2.08       -1.34      2.46 o 
   8   7   5        6.02       12.63      3.99 o 
   9   7   5        0.00       -3.28      2.46 o 
  -1   8   5       13.32       15.22      3.72 o 
   0   8   5        2.08        2.82      2.84 o 
   1   8   5       74.08       68.69      5.91 o 
   2   8   5       30.48       35.79      7.11 o 
   3   8   5        3.19       -0.89      1.70 o 
   4   8   5       62.98       41.96      3.42 o 
   5   8   5       57.90       71.96      6.01 o 
   6   8   5      158.77      117.12      7.71 o 
   7   8   5       78.66       45.47      5.62 o 
   8   8   5       32.23       29.10      5.14 o 
   0   9   5       25.99       34.49      5.11 o 
   1   9   5       16.52       17.45      3.88 o 
   2   9   5       35.01       43.65      5.20 o 
   3   9   5      153.60      114.36      8.51 o 
   4   9   5       26.53       47.73      5.24 o 
   5   9   5        6.39        8.54      3.74 o 
   6   9   5       88.92      146.82      9.15 o 
   7   9   5       77.47       82.52      7.35 o 
   3  10   5       22.98       30.29      4.97 o 
   4  10   5        8.95       11.33      3.69 o 
   5  10   5       20.99       45.19      5.68 o 
   6  10   5        1.56        2.23      3.32 o 
  -4 -10   6        9.34        6.83      3.49 o 
  -3 -10   6       76.51       78.17      7.06 o 
  -6  -9   6       37.61       26.85      4.82 o 
  -5  -9   6        1.34       -0.27      3.01 o 
  -4  -9   6        2.58       -1.86      2.59 o 
  -3  -9   6        1.72        5.59      3.13 o 
  -2  -9   6       78.23       78.51      6.45 o 
  -1  -9   6       58.92       62.25      6.14 o 
   0  -9   6       31.21       32.00      5.68 o 
  -7  -8   6        0.18        1.75      2.75 o 
  -6  -8   6        1.00       -3.38      2.25 o 
  -5  -8   6        1.34       -2.94      1.96 o 
  -4  -8   6        7.80       12.57      3.44 o 
  -3  -8   6        1.07       -2.88      2.42 o 
  -2  -8   6        0.48        1.86      2.59 o 
  -1  -8   6       10.13        9.27      3.40 o 
   0  -8   6        4.54        1.77      2.13 o 
   1  -8   6        0.16       -0.35      2.98 o 
   2  -8   6       11.26       12.61      4.26 o 
  -8  -7   6        0.11       -2.35      3.03 o 
  -7  -7   6        7.99        3.72      3.67 o 
  -6  -7   6      147.99      135.58      7.94 o 
  -5  -7   6       20.12       30.83      4.15 o 
  -4  -7   6       87.12       77.73      5.72 o 
  -3  -7   6        1.21       -1.25      2.11 o 
  -2  -7   6      474.63      493.08     16.24 o 
  -1  -7   6      417.40      414.70     10.37 o 
   0  -7   6       37.70       47.69      3.55 o 
   1  -7   6      340.96      343.31      9.27 o 
   2  -7   6        0.16        2.53      3.42 o 
   3  -7   6       54.43       63.85      6.83 o 
  -8  -6   6        1.16       -3.49      3.26 o 
  -7  -6   6       15.46       14.17      2.65 o 
  -6  -6   6        3.31        1.16      1.76 o 
  -5  -6   6      433.73      383.24     13.42 o 
  -4  -6   6       37.88       42.89      4.34 o 
  -3  -6   6      211.20      202.25      8.70 o 
  -2  -6   6      327.96      317.45     11.53 o 
  -1  -6   6       42.20       41.41      4.07 o 
   0  -6   6      852.00      928.85     20.55 o 
   1  -6   6       51.99       46.84      3.30 o 
   2  -6   6      213.14      211.01      9.85 o 
   3  -6   6       13.64       10.75      3.61 o 
   4  -6   6       14.72       19.37      4.95 o 
  -8  -5   6        0.37        3.99      3.38 o 
  -7  -5   6       68.80       68.98      4.18 o 
  -6  -5   6        1.71        5.76      2.79 o 
  -5  -5   6       10.20       14.15      2.23 o 
  -4  -5   6       41.07       49.97      4.16 o 
  -3  -5   6      187.05      202.79      8.45 o 
  -2  -5   6      500.55      530.70     15.97 o 
  -1  -5   6      158.61      204.53      8.30 o 
   0  -5   6      287.02      283.79      7.40 o 
   1  -5   6       41.32       30.25      2.57 o 
   2  -5   6       88.21       84.05      5.81 o 
   3  -5   6        4.61        6.76      3.38 o 
   4  -5   6       20.39       11.19      3.95 o 
   5  -5   6       26.96       20.23      4.68 o 
  -8  -4   6       82.57       83.21      7.46 o 
  -7  -4   6       27.19       36.20      5.20 o 
  -6  -4   6        8.39        5.69      1.94 o 
  -5  -4   6       60.06       71.28      6.68 o 
  -4  -4   6      263.51      294.02      7.33 o 
  -3  -4   6       78.10       68.12      4.45 o 
  -2  -4   6      372.30      349.61     11.19 o 
  -1  -4   6     1756.55     1855.17     45.66 o 
   0  -4   6      584.90      527.44     12.63 o 
   1  -4   6      272.70      269.63      8.03 o 
   2  -4   6      868.57      813.18     22.40 o 
   3  -4   6       11.91       13.55      3.13 o 
   4  -4   6      145.17      160.81      8.70 o 
   5  -4   6        1.75        0.15      3.24 o 
   6  -4   6       37.06       41.02      5.70 o 
  -8  -3   6       29.89       36.37      5.80 o 
  -7  -3   6       23.57       25.07      4.72 o 
  -6  -3   6      281.98      304.89     12.41 o 
  -5  -3   6       98.96      103.17      4.03 o 
  -4  -3   6      214.97      210.49      5.75 o 
  -3  -3   6      624.28      611.64     12.11 o 
  -2  -3   6     4256.08     4444.32    103.77 o 
  -1  -3   6      598.44      504.82     14.38 o 
   0  -3   6      988.73     1043.18     18.87 o 
   1  -3   6     3118.05     3074.20     51.23 o 
   2  -3   6       84.33       95.64      3.63 o 
   3  -3   6      718.50      698.78     19.79 o 
   4  -3   6       57.58       63.43      5.08 o 
   5  -3   6       27.54       19.94      3.90 o 
   6  -3   6        0.71        1.50      3.17 o 
   7  -3   6        6.49        3.92      3.55 o 
  -8  -2   6       43.76       48.00      6.58 o 
  -7  -2   6       42.23       40.03      5.62 o 
  -6  -2   6       61.96       65.85      5.83 o 
  -5  -2   6       69.99       68.28      3.09 o 
  -4  -2   6      259.15      261.62      7.76 o 
  -3  -2   6      168.49      172.34      5.83 o 
  -2  -2   6      655.61      664.30     15.70 o 
  -1  -2   6       93.55       79.81      3.87 o 
   0  -2   6      850.71      849.28     12.33 o 
   1  -2   6     3026.61     3020.83     50.01 o 
   2  -2   6     5258.79     5166.41     84.24 o 
   3  -2   6       60.76       55.38      4.14 o 
   4  -2   6        2.85        4.70      2.42 o 
   5  -2   6       94.83       82.05      5.66 o 
   6  -2   6       25.10       23.40      4.15 o 
   7  -2   6        0.56        3.72      3.05 o 
  -8  -1   6       14.02       15.93      4.32 o 
  -7  -1   6        2.97        1.90      3.07 o 
  -6  -1   6        2.28        7.16      3.32 o 
  -5  -1   6       94.22      103.28      6.81 o 
  -4  -1   6      424.33      414.04     11.51 o 
  -3  -1   6      838.68      921.27     16.87 o 
  -2  -1   6     1224.22     1086.43     19.28 o 
  -1  -1   6     1665.03     1695.55     28.90 o 
   0  -1   6     6308.78     6103.44    100.06 o 
   1  -1   6     2428.89     2537.69     80.86 o 
   2  -1   6      965.76      846.76     15.27 o 
   3  -1   6     4749.75     4790.40     78.13 o 
   4  -1   6      512.39      463.76     13.90 o 
   5  -1   6      405.48      414.77      9.20 o 
   6  -1   6       57.70       49.83      4.87 o 
   7  -1   6      125.31      105.46      7.19 o 
   8  -1   6       48.50       35.10      5.18 o 
  -7   0   6       68.87       72.61      6.95 o 
  -6   0   6       24.05       22.67      4.51 o 
  -5   0   6       97.37       96.22      6.73 o 
  -4   0   6       29.87       29.08      3.70 o 
  -3   0   6     2419.76     2402.19     56.04 o 
  -2   0   6     1652.99     1661.61     30.51 o 
  -1   0   6     4015.10     4102.80     72.20 o 
   0   0   6     4876.67     4741.30    109.59 o 
   1   0   6     2542.04     2285.40     37.69 o 
   2   0   6      781.69      750.94     13.41 o 
   3   0   6      923.77     1106.08     19.30 o 
   4   0   6      164.87      126.38      3.02 o 
   5   0   6       37.28       45.81      2.49 o 
   6   0   6      377.91      356.31     12.35 o 
   7   0   6       24.33       25.89      4.11 o 
   8   0   6       37.78       39.13      4.89 o 
  -7   1   6       10.06        9.37      3.88 o 
  -6   1   6       37.06       45.64      5.87 o 
  -5   1   6       12.95       11.42      3.34 o 
  -4   1   6      282.97      300.51     11.94 o 
  -3   1   6      308.68      295.84     11.03 o 
  -2   1   6      678.13      751.44     13.81 o 
  -1   1   6     1259.13     1216.43     21.27 o 
   0   1   6      627.98      524.57     11.07 o 
   1   1   6     1979.41     1796.30     42.70 o 
   2   1   6     1820.65     1976.91     26.78 o 
   3   1   6      466.69      372.95      7.36 o 
   4   1   6      693.29      739.98     19.26 o 
   5   1   6        7.13       12.48      2.23 o 
   6   1   6      175.12      175.16      5.16 o 
   7   1   6       23.33       22.33      3.59 o 
   8   1   6        9.30        7.85      3.03 o 
   9   1   6        2.51        5.20      3.28 o 
  -6   2   6        0.36        2.82      3.17 o 
  -5   2   6        1.73        5.32      3.03 o 
  -4   2   6       85.55       96.35      6.79 o 
  -3   2   6       42.26       43.92      4.43 o 
  -2   2   6      148.34      151.90      3.59 o 
  -1   2   6       31.21       42.86      3.55 o 
   0   2   6      304.77      386.27      7.72 o 
   1   2   6     5970.79     6135.49    234.07 o 
   2   2   6      681.38      828.38     23.31 o 
   3   2   6      504.38      495.62      9.16 o 
   4   2   6      285.21      299.92      6.44 o 
   5   2   6       20.27       20.60      1.89 o 
   6   2   6      459.85      504.40     10.59 o 
   7   2   6        4.87        7.93      1.80 o 
   8   2   6       36.54       28.60      4.03 o 
   9   2   6        0.58       -3.01      2.48 o 
  -6   3   6        0.52       -2.97      4.32 o 
  -5   3   6        3.24        5.32      3.46 o 
  -4   3   6      513.11      500.30     17.50 o 
  -3   3   6      139.99      127.82      7.61 o 
  -2   3   6     1571.23     1524.72     40.24 o 
  -1   3   6      430.53      501.53     15.59 o 
   0   3   6     4619.19     4612.52     95.06 o 
   1   3   6     2432.02     2589.66     43.66 o 
   2   3   6     2190.32     2216.49     37.68 o 
   3   3   6     5856.25     6165.76    101.62 o 
   4   3   6      134.77      139.81      3.68 o 
   5   3   6      522.81      494.70     14.76 o 
   6   3   6        1.56        1.71      2.07 o 
   7   3   6      165.61      178.52     12.06 o 
   8   3   6       40.22       34.02      2.36 o 
   9   3   6      130.74      133.98      7.73 o 
  -5   4   6       79.50       89.09      8.40 o 
  -4   4   6       18.74       18.74      3.47 o 
  -3   4   6      492.28      480.91     11.38 o 
  -2   4   6      355.88      393.66      9.85 o 
  -1   4   6      755.83      681.05     13.52 o 
   0   4   6     3103.35     3199.06     43.37 o 
   1   4   6      254.06      226.62      6.35 o 
   2   4   6      480.83      419.92      8.84 o 
   3   4   6      183.73      190.27      6.09 o 
   4   4   6      886.61      876.35     23.49 o 
   5   4   6      191.39      165.13      7.22 o 
   6   4   6      117.04      158.34      7.36 o 
   7   4   6       58.52       60.83      4.93 o 
   8   4   6       79.85       91.69      6.39 o 
   9   4   6       51.25       51.75      3.72 o 
  -4   5   6       38.98       39.20      7.04 o 
  -3   5   6       57.64       66.46      4.07 o 
  -2   5   6       26.56       26.70      4.03 o 
  -1   5   6      356.28      343.78      8.30 o 
   0   5   6       81.12       94.33      5.72 o 
   1   5   6        4.32        0.33      1.52 o 
   2   5   6      120.42      114.98      3.98 o 
   3   5   6      118.70       88.16      2.86 o 
   4   5   6        2.67        3.48      1.15 o 
   5   5   6      168.36      119.38      4.52 o 
   6   5   6      335.62      289.23      7.87 o 
   7   5   6      111.55       96.79      6.73 o 
   8   5   6       42.42       24.85      4.26 o 
   9   5   6        2.07        3.05      2.71 o 
  -4   6   6       16.97       26.84      3.89 o 
  -3   6   6        1.56        4.53      2.14 o 
  -2   6   6       29.88       20.73      4.15 o 
  -1   6   6      214.66      234.84     10.42 o 
   0   6   6       87.34       91.55      6.02 o 
   1   6   6      405.29      369.03     13.11 o 
   2   6   6       96.32       81.45      5.36 o 
   3   6   6      239.85      290.66      7.62 o 
   4   6   6     1232.42     1191.92     22.72 o 
   5   6   6      489.83      370.56     13.18 o 
   6   6   6        1.40        4.97      2.55 o 
   7   6   6        0.16        2.90      2.73 o 
   8   6   6        3.00        5.89      3.05 o 
   9   6   6       29.71       26.18      4.59 o 
  -2   7   6      109.82      123.67      8.21 o 
  -1   7   6        7.27       11.25      3.72 o 
   0   7   6      486.00      487.07     16.84 o 
   1   7   6       59.98       57.03      5.05 o 
   2   7   6        0.18        1.33      1.46 o 
   3   7   6      822.27      833.74     16.97 o 
   4   7   6      103.88      168.68     15.84 o 
   5   7   6      157.84      202.87      9.60 o 
   6   7   6        8.25       -3.53      2.55 o 
   7   7   6        0.37        1.06      2.88 o 
   8   7   6       21.04       13.86      4.20 o 
   9   7   6       18.05       25.80      4.74 o 
  -1   8   6       32.10       27.08      4.66 o 
   0   8   6        2.86        3.57      2.67 o 
   1   8   6       14.47       16.55      3.76 o 
   2   8   6      117.59      117.62      7.44 o 
   3   8   6       23.49       38.64      5.11 o 
   4   8   6        3.10        7.76      2.32 o 
   5   8   6        4.94       15.13      3.88 o 
   6   8   6        0.47        6.51      3.38 o 
   7   8   6       19.04       17.24      4.05 o 
   8   8   6       16.85       22.77      4.53 o 
   0   9   6       88.26       85.74      7.08 o 
   1   9   6       10.41        0.10      2.73 o 
   2   9   6        6.22        4.53      3.13 o 
   3   9   6        1.88        3.83      2.12 o 
   4   9   6       28.69       33.07      4.29 o 
   5   9   6       67.87       41.62      5.33 o 
   6   9   6        3.20       -0.27      2.92 o 
   7   9   6       14.97       17.39      4.63 o 
   3  10   6       30.11       34.86      5.49 o 
   4  10   6       17.56       16.59      3.33 o 
   5  10   6        0.38        0.38      3.05 o 
  -6  -9   7        6.55       13.38      4.01 o 
  -5  -9   7       17.71       21.10      4.32 o 
  -4  -9   7       30.12       26.05      4.82 o 
  -3  -9   7        1.14        2.38      2.98 o 
  -2  -9   7        5.71        5.49      3.26 o 
  -1  -9   7        9.06        8.04      3.53 o 
   0  -9   7        1.69        1.61      3.11 o 
  -7  -8   7       70.55       74.70      4.72 o 
  -6  -8   7        5.68        3.99      3.09 o 
  -4  -8   7        0.05       -1.50      2.42 o 
  -3  -8   7        4.39        5.34      2.78 o 
  -2  -8   7       16.42       23.96      4.11 o 
  -1  -8   7        0.22       -2.07      2.38 o 
   0  -8   7        0.02       -0.24      2.14 o 
   1  -8   7        0.04       -0.17      3.15 o 
   2  -8   7        0.90        1.59      3.65 o 
  -7  -7   7      184.70      186.87      6.89 o 
  -6  -7   7       18.76       11.38      3.44 o 
  -5  -7   7       53.38       71.08      5.89 o 
  -4  -7   7       30.47       34.91      4.47 o 
  -3  -7   7      111.71      104.67      6.54 o 
  -2  -7   7      158.22      186.69      9.07 o 
  -1  -7   7      308.04      309.64     12.25 o 
   0  -7   7        4.26        3.78      2.06 o 
   1  -7   7       14.67       16.75      3.66 o 
   2  -7   7        1.92        2.15      3.05 o 
   3  -7   7       46.14       51.66      6.45 o 
  -8  -6   7        1.41       -2.17      3.26 o 
  -7  -6   7      164.68      169.70      7.32 o 
  -6  -6   7        1.19        5.89      2.50 o 
  -5  -6   7       70.63       70.99      5.56 o 
  -4  -6   7      418.30      457.16     15.24 o 
  -3  -6   7      182.82      192.32      8.58 o 
  -2  -6   7      690.21      694.18     20.58 o 
  -1  -6   7       22.60       13.59      3.17 o 
   0  -6   7      465.04      481.97     11.27 o 
   1  -6   7       32.82       27.34      2.84 o 
   2  -6   7      206.63      219.81     10.23 o 
   3  -6   7       43.92       47.79      5.76 o 
   4  -6   7       44.20       46.64      5.99 o 
  -8  -5   7       85.25       78.16      7.54 o 
  -7  -5   7        5.13        4.70      2.16 o 
  -6  -5   7       12.43       13.85      2.34 o 
  -5  -5   7      784.13      791.25     16.35 o 
  -4  -5   7      718.26      692.61     20.17 o 
  -3  -5   7      391.91      372.86     12.69 o 
  -2  -5   7       24.00       29.25      3.57 o 
  -1  -5   7       90.54      105.63      5.93 o 
   0  -5   7      119.90      124.45      4.76 o 
   1  -5   7      665.44      691.65     14.31 o 
   2  -5   7       88.28       86.96      5.07 o 
   3  -5   7        7.35        2.45      1.81 o 
   4  -5   7        0.14        3.97      3.44 o 
   5  -5   7       12.20       14.86      4.53 o 
  -8  -4   7        5.37       11.60      4.01 o 
  -7  -4   7       23.72       12.55      3.95 o 
  -6  -4   7        8.36        7.54      2.05 o 
  -5  -4   7      148.90      128.25      4.74 o 
  -4  -4   7      269.60      262.03      6.91 o 
  -3  -4   7       88.63      105.78      3.88 o 
  -2  -4   7       95.57      110.53      5.71 o 
  -1  -4   7      354.63      383.46     12.34 o 
   0  -4   7       94.18       94.31      3.81 o 
   1  -4   7       32.55       31.40      2.45 o 
   2  -4   7      174.65      175.97      5.60 o 
   3  -4   7       37.39       31.55      4.26 o 
   4  -4   7       18.59        6.99      3.28 o 
   5  -4   7       73.37       84.36      6.93 o 
   6  -4   7        0.27       -4.03      2.86 o 
  -8  -3   7        3.13        1.27      3.26 o 
  -7  -3   7        0.69       -1.61      2.71 o 
  -6  -3   7       55.33       55.95      5.66 o 
  -5  -3   7       11.50       10.69      1.83 o 
  -4  -3   7       28.46       28.13      2.26 o 
  -3  -3   7      136.08      118.33      3.93 o 
  -2  -3   7     1303.80     1352.56     24.04 o 
  -1  -3   7     1620.35     1527.22     26.61 o 
   0  -3   7      887.05      859.93     16.10 o 
   1  -3   7     1545.41     1526.93     26.87 o 
   2  -3   7      289.61      323.95      7.75 o 
   3  -3   7      709.80      708.86     20.22 o 
   4  -3   7       49.20       57.55      5.10 o 
   5  -3   7      170.64      158.86      8.34 o 
   6  -3   7      159.81      154.51      8.97 o 
   7  -3   7        2.36        4.86      3.84 o 
  -8  -2   7       11.07        6.76      3.57 o 
  -7  -2   7       41.89       48.15      5.89 o 
  -6  -2   7      225.36      197.57      9.96 o 
  -5  -2   7      276.59      269.08      6.97 o 
  -4  -2   7      370.83      361.16      8.24 o 
  -3  -2   7     1157.56     1071.23     19.57 o 
  -2  -2   7     4294.94     4291.28     71.36 o 
  -1  -2   7        9.36        6.37      1.54 o 
   0  -2   7     2159.91     2127.45     35.94 o 
   1  -2   7      288.15      302.57      6.93 o 
   2  -2   7     1665.99     1484.58     26.01 o 
   3  -2   7      144.01      144.26      4.51 o 
   4  -2   7      236.51      203.67      8.58 o 
   5  -2   7      301.16      307.77     11.56 o 
   6  -2   7        0.19       -0.56      2.78 o 
   7  -2   7        0.10       -1.98      2.50 o 
  -8  -1   7       16.05       10.54      4.22 o 
  -7  -1   7       29.78       24.43      4.84 o 
  -6  -1   7        0.19       -3.44      2.30 o 
  -5  -1   7      541.58      556.87     18.40 o 
  -4  -1   7      461.97      496.44     13.54 o 
  -3  -1   7      149.22      142.73      4.18 o 
  -2  -1   7        3.79        2.43      0.91 o 
  -1  -1   7     2713.31     2634.82     62.26 o 
   0  -1   7     3978.45     4096.71     67.84 o 
   1  -1   7        8.95        1.06      0.88 o 
   2  -1   7     1762.95     1732.70     29.55 o 
   3  -1   7      808.82      903.91     16.60 o 
   4  -1   7       79.72       67.76      4.85 o 
   5  -1   7       72.21       80.82      5.35 o 
   6  -1   7      215.97      196.55      8.89 o 
   7  -1   7        0.02       -0.29      2.59 o 
   8  -1   7        2.10        4.74      3.40 o 
  -7   0   7        0.30       -1.61      3.03 o 
  -6   0   7       11.98       10.62      3.84 o 
  -5   0   7        1.54       -2.65      2.17 o 
  -4   0   7       68.63       50.89      4.83 o 
  -3   0   7      184.45      183.56      5.36 o 
  -2   0   7     1469.41     1555.02     27.12 o 
  -1   0   7     3241.67     3295.98     55.15 o 
   0   0   7      325.03      323.49      9.55 o 
   1   0   7      755.12      685.23     17.15 o 
   2   0   7     4498.45     4895.22    110.78 o 
   3   0   7      796.64      716.50     25.15 o 
   4   0   7      627.70      643.57      9.95 o 
   5   0   7      522.99      539.88     15.76 o 
   6   0   7      113.40       99.66      5.98 o 
   7   0   7       53.90       53.85      5.07 o 
   8   0   7        0.15        1.13      2.90 o 
  -7   1   7        2.69        7.33      3.57 o 
  -6   1   7       55.68       52.02      6.12 o 
  -5   1   7        9.26        8.39      3.28 o 
  -3   1   7       33.08       32.39      3.76 o 
  -2   1   7     1542.11     1294.80     22.82 o 
  -1   1   7     2764.29     2589.01     43.71 o 
   0   1   7     1199.96     1085.49     19.23 o 
   1   1   7     4778.70     4833.06    111.85 o 
   2   1   7      777.90      733.12     13.33 o 
   3   1   7     2563.84     2495.44     41.30 o 
   4   1   7      162.92      174.25      4.57 o 
   5   1   7      902.03      914.30     16.96 o 
   6   1   7      139.05      147.31      3.85 o 
   7   1   7       14.32       13.17      3.17 o 
   8   1   7       21.10       18.41      3.90 o 
   9   1   7       14.45       13.84      3.67 o 
  -6   2   7        9.53       16.20      4.47 o 
  -5   2   7      218.98      230.45     11.48 o 
  -4   2   7       12.65        7.91      3.36 o 
  -3   2   7      309.90      307.00     12.01 o 
  -2   2   7     2399.65     2472.44     44.82 o 
  -1   2   7       19.67       13.48      1.15 o 
   0   2   7     4659.77     4649.99     76.96 o 
   1   2   7       13.48       15.38      1.24 o 
   2   2   7     2253.68     2117.73     35.95 o 
   3   2   7      162.96      157.72      4.40 o 
   4   2   7      653.74      677.49     12.54 o 
   5   2   7      206.81      234.93     10.61 o 
   6   2   7       89.56      103.51      3.93 o 
   7   2   7        7.89       10.75      1.60 o 
   8   2   7       42.42       45.54      4.64 o 
   9   2   7       44.38       39.96      4.99 o 
  -6   3   7       10.25       10.69      4.32 o 
  -5   3   7       38.60       37.48      5.43 o 
  -4   3   7        3.44        3.99      2.88 o 
  -3   3   7       24.74       31.19      4.40 o 
  -2   3   7      197.54      206.94      9.42 o 
  -1   3   7      404.42      417.25      8.59 o 
   0   3   7     1449.81     1399.55     24.58 o 
   1   3   7      288.15      373.29      7.86 o 
   2   3   7     1246.04     1221.56     21.72 o 
   3   3   7     1245.29     1349.36     23.92 o 
   4   3   7      133.52      163.76      7.04 o 
   5   3   7      424.58      448.64      9.17 o 
   6   3   7      137.44      105.69      3.92 o 
   7   3   7       65.95       66.82      4.14 o 
   8   3   7       76.04       67.18      3.07 o 
  -5   4   7       67.49       78.50      4.98 o 
  -4   4   7       60.33       58.27      4.08 o 
  -3   4   7      755.92      767.03     16.29 o 
  -2   4   7       74.05       81.67      6.18 o 
  -1   4   7     1115.41     1013.90     19.02 o 
   0   4   7      206.81      215.39      4.29 o 
   1   4   7     1387.98     1336.82     23.89 o 
   2   4   7     2787.61     2799.91     65.03 o 
   3   4   7        4.09        5.41      1.33 o 
   4   4   7      313.96      298.39     10.13 o 
   5   4   7       61.43       35.76      3.53 o 
   6   4   7      399.14      433.55     14.28 o 
   7   4   7       48.13       38.55      4.16 o 
   8   4   7        0.64        6.72      3.03 o 
   9   4   7      171.74      162.21      6.22 o 
  -4   5   7       54.89       60.90      4.40 o 
  -3   5   7        2.32        3.73      3.66 o 
  -2   5   7      352.68      346.11     13.45 o 
  -1   5   7      451.93      472.56     10.60 o 
   0   5   7      168.88      136.25      7.00 o 
   1   5   7      906.84      894.17     25.03 o 
   2   5   7       20.25       13.81      2.02 o 
   3   5   7     1449.12     1477.67     26.88 o 
   4   5   7       18.09       25.35      2.29 o 
   5   5   7      295.22      373.51     12.57 o 
   6   5   7       15.08       15.34      3.09 o 
   7   5   7        3.94       15.66      2.37 o 
   8   5   7        0.09       -3.13      2.09 o 
   9   5   7       65.21       81.21      6.49 o 
  -3   6   7        0.05       -0.42      2.73 o 
  -2   6   7        5.50        9.18      3.40 o 
  -1   6   7      188.06      151.02      8.30 o 
   0   6   7       40.52       39.44      4.41 o 
   1   6   7      201.54      217.00      9.29 o 
   2   6   7       65.68       73.74      3.65 o 
   3   6   7       38.00       33.92      2.69 o 
   4   6   7       49.91       24.72      2.58 o 
   5   6   7       16.94       26.18      4.01 o 
   6   6   7        0.09        2.98      2.48 o 
   7   6   7      110.21      152.38      8.67 o 
   8   6   7       21.98       46.18      5.36 o 
   9   6   7       22.57       16.57      4.03 o 
  -2   7   7       69.58       77.46      6.72 o 
  -1   7   7      350.10      364.53     14.51 o 
   0   7   7      125.70      128.12      7.96 o 
   1   7   7       67.44       52.67      5.14 o 
   2   7   7      170.38      173.85      9.11 o 
   3   7   7       99.30       88.65      4.22 o 
   4   7   7       30.22       12.77      2.27 o 
   5   7   7      356.43      355.70     13.49 o 
   6   7   7        5.31       18.91      4.22 o 
   7   7   7       36.40       43.66      5.49 o 
   8   7   7       94.76       75.30      6.83 o 
   9   7   7       31.31       46.47      6.10 o 
  -1   8   7       53.41       48.50      5.70 o 
   0   8   7      246.13      247.50     11.59 o 
   1   8   7        6.87        6.76      3.07 o 
   2   8   7      178.41      188.60      9.55 o 
   3   8   7       54.23       37.89      4.99 o 
   4   8   7      404.41      426.44     16.03 o 
   5   8   7       58.05       88.00      6.47 o 
   6   8   7      113.12      155.40      8.92 o 
   7   8   7        2.09        1.42      2.92 o 
   8   8   7        9.11       22.63      4.80 o 
   1   9   7       53.84       59.61      6.20 o 
   2   9   7       40.17       31.48      4.78 o 
   3   9   7        2.27        9.86      2.52 o 
   4   9   7        4.07        7.99      3.45 o 
   5   9   7        1.35        4.57      3.05 o 
   6   9   7       55.60       62.02      6.45 o 
   7   9   7       23.44       36.53      5.74 o 
   4  10   7       14.38        6.20      4.67 o 
  -5  -9   8        4.10        4.26      3.05 o 
  -4  -9   8        3.04        6.43      3.61 o 
  -3  -9   8       55.80       54.06      6.03 o 
  -2  -9   8       54.87       37.75      5.47 o 
  -1  -9   8       29.22       32.96      5.14 o 
   0  -9   8        4.14        5.64      3.64 o 
  -7  -8   8       37.05       36.22      3.86 o 
  -6  -8   8        4.85        5.49      3.28 o 
  -5  -8   8       25.44       23.61      4.36 o 
  -4  -8   8       49.41       54.02      5.60 o 
  -3  -8   8        0.01        3.09      3.13 o 
  -2  -8   8      180.60      181.30      9.37 o 
  -1  -8   8       12.57        8.66      3.34 o 
   0  -8   8       14.45       19.99      3.37 o 
   1  -8   8       71.99       70.03      4.71 o 
   2  -8   8       33.56       37.85      6.01 o 
  -7  -7   8       10.90        9.99      3.30 o 
  -6  -7   8        2.96       -1.89      1.71 o 
  -5  -7   8       65.16       53.94      5.28 o 
  -4  -7   8       46.24       45.16      4.80 o 
  -3  -7   8       32.69       35.35      4.61 o 
  -2  -7   8      159.34      168.73      8.61 o 
  -1  -7   8      461.66      500.21     16.88 o 
   0  -7   8      197.78      209.58      7.22 o 
   1  -7   8       15.62       21.92      3.80 o 
   2  -7   8        3.57        9.16      3.67 o 
   3  -7   8       32.74       20.65      4.95 o 
  -8  -6   8       23.93       26.51      5.53 o 
  -7  -6   8       22.46       19.68      3.95 o 
  -6  -6   8       24.04       21.90      4.15 o 
  -5  -6   8        8.42        7.53      2.13 o 
  -4  -6   8       11.27        9.04      2.84 o 
  -3  -6   8        6.41        1.25      2.55 o 
  -2  -6   8       53.69       55.09      4.93 o 
  -1  -6   8       79.10       92.56      6.16 o 
   0  -6   8      106.94      130.73      5.34 o 
   1  -6   8       29.29       37.77      3.25 o 
   2  -6   8       49.13       51.49      3.78 o 
   3  -6   8        0.59        1.86      3.23 o 
   4  -6   8       11.16       14.86      4.78 o 
  -8  -5   8       32.48       32.88      5.85 o 
  -7  -5   8       37.18       48.42      6.08 o 
  -6  -5   8       64.56       60.90      3.90 o 
  -5  -5   8        4.65       -0.84      1.70 o 
  -4  -5   8       22.10       22.32      2.40 o 
  -3  -5   8      298.52      266.29     10.24 o 
  -2  -5   8       76.77       99.86      5.89 o 
  -1  -5   8     1003.73     1035.42     28.20 o 
   0  -5   8       73.32       49.97      3.20 o 
   1  -5   8       83.23       82.75      4.16 o 
   2  -5   8       20.20       19.91      2.59 o 
   3  -5   8       29.07       32.19      4.61 o 
   4  -5   8       99.99      100.63      7.52 o 
   5  -5   8        8.77        5.74      3.97 o 
  -8  -4   8       23.47       26.64      5.36 o 
  -7  -4   8       43.00       38.13      5.47 o 
  -6  -4   8       58.35       60.83      3.68 o 
  -5  -4   8       55.90       43.77      2.99 o 
  -4  -4   8      581.93      567.33     12.20 o 
  -3  -4   8        4.07        4.50      1.41 o 
  -2  -4   8      646.01      622.85     18.20 o 
  -1  -4   8      101.67      160.05      7.11 o 
   0  -4   8      169.20      155.29      5.01 o 
   1  -4   8      789.13      751.99     15.08 o 
   2  -4   8       75.52       75.81      3.77 o 
   3  -4   8       28.42       30.90      4.18 o 
   4  -4   8        3.60        1.86      2.73 o 
   5  -4   8       54.33       55.23      5.93 o 
   6  -4   8        1.49        4.99      3.69 o 
  -8  -3   8       15.00       15.28      4.59 o 
  -7  -3   8       34.88       34.84      5.28 o 
  -6  -3   8        2.75        9.04      3.46 o 
  -5  -3   8        3.44        4.70      2.17 o 
  -4  -3   8       33.25       30.56      2.41 o 
  -3  -3   8       19.32       27.40      5.38 o 
  -2  -3   8      808.23      845.65     16.01 o 
  -1  -3   8      157.32      158.71      4.33 o 
   0  -3   8      711.59      682.41     12.80 o 
   1  -3   8       35.44       58.69      3.06 o 
   2  -3   8      190.19      192.13      5.67 o 
   3  -3   8      138.69      153.54      5.16 o 
   4  -3   8        0.38        1.29      2.32 o 
   5  -3   8        3.97        5.84      3.24 o 
   6  -3   8        9.43       10.12      3.69 o 
   7  -3   8        0.65        6.45      3.49 o 
  -8  -2   8       10.95        3.82      3.51 o 
  -7  -2   8        9.40       10.12      3.78 o 
  -6  -2   8       30.10       27.68      4.66 o 
  -5  -2   8       14.70       16.05      3.61 o 
  -4  -2   8      139.29      135.34      4.50 o 
  -3  -2   8     1085.80     1042.37     19.33 o 
  -2  -2   8      108.92       68.85      2.86 o 
  -1  -2   8      157.16      164.08      6.45 o 
   0  -2   8     2504.96     2564.61     43.25 o 
   1  -2   8       11.56       13.31      2.10 o 
   2  -2   8     5702.01     5499.81     99.74 o 
   3  -2   8        6.26        4.31      1.42 o 
   4  -2   8      258.83      233.23      9.30 o 
   5  -2   8        6.31       14.34      3.57 o 
   6  -2   8       75.18       73.96      6.16 o 
   7  -2   8       11.74       14.63      4.11 o 
  -7  -1   8       69.62       61.23      6.83 o 
  -6  -1   8       84.30       77.16      6.77 o 
  -5  -1   8      620.22      626.59     20.34 o 
  -4  -1   8      282.88      253.12      6.43 o 
  -3  -1   8     1260.42     1194.89     21.69 o 
  -2  -1   8      143.27      145.78      8.19 o 
  -1  -1   8     3938.41     3817.10     89.44 o 
   0  -1   8      114.48      149.11      4.01 o 
   1  -1   8     8620.62     8127.73    131.17 o 
   2  -1   8      220.79      228.57      5.67 o 
   3  -1   8      301.32      345.58      7.82 o 
   4  -1   8      742.23      775.69     15.00 o 
   5  -1   8       56.17       43.42      4.36 o 
   6  -1   8       72.67       71.32      5.33 o 
   7  -1   8      134.37      115.00      7.15 o 
   8  -1   8        7.61       -3.51      2.88 o 
  -7   0   8       20.96       15.30      4.47 o 
  -6   0   8       26.80       33.57      5.39 o 
  -5   0   8      103.37       98.24      7.27 o 
  -4   0   8      192.18      207.17      9.58 o 
  -3   0   8      193.34      190.45      5.20 o 
  -2   0   8      710.19      674.87     13.08 o 
  -1   0   8     4628.17     4872.16     80.81 o 
   0   0   8     1316.27     1129.40     28.26 o 
   1   0   8      575.62      485.58      9.87 o 
   2   0   8      108.01       79.56      2.85 o 
   3   0   8      626.75      561.78     10.93 o 
   4   0   8       65.85       41.36      2.38 o 
   5   0   8        4.12        4.31      3.41 o 
   6   0   8        0.23       -2.38      2.23 o 
   7   0   8       32.95       26.62      4.11 o 
   8   0   8       14.44       10.58      3.53 o 
  -7   1   8        0.81       -1.96      3.01 o 
  -6   1   8        1.68       -0.35      2.86 o 
  -5   1   8       17.87       23.15      4.24 o 
  -4   1   8      153.37      135.94      7.90 o 
  -3   1   8      101.97       87.59      5.77 o 
  -2   1   8     2503.83     2498.62     42.57 o 
  -1   1   8     1358.29     1360.90     24.04 o 
   0   1   8      135.85      197.24      4.88 o 
   1   1   8     5658.46     5818.85    134.49 o 
   2   1   8      166.55      116.11      2.56 o 
   3   1   8     2181.04     2277.22     44.35 o 
   4   1   8      289.48      345.74     10.48 o 
   5   1   8      326.32      329.14      7.64 o 
   6   1   8       64.22       66.34      6.19 o 
   7   1   8        3.58        0.42      2.44 o 
   8   1   8       32.05       30.58      4.38 o 
   9   1   8        4.71        2.28      3.01 o 
  -6   2   8        3.23       -1.59      3.17 o 
  -5   2   8        7.63       14.76      4.01 o 
  -4   2   8      582.26      611.03     20.48 o 
  -3   2   8     1736.03     1814.60     47.92 o 
  -2   2   8      536.57      541.84     17.24 o 
  -1   2   8      290.94      264.76      6.07 o 
   0   2   8     6238.64     6372.95    186.58 o 
   1   2   8        7.67       17.73      2.73 o 
   2   2   8     7077.50     7063.64    179.68 o 
   3   2   8     1142.12     1202.64     20.63 o 
   4   2   8      415.39      377.54      7.83 o 
   5   2   8      394.34      409.29      8.73 o 
   6   2   8      215.11      215.56      5.91 o 
   7   2   8       19.42       22.90      2.72 o 
   8   2   8        1.27        3.83      1.88 o 
   9   2   8      149.66      150.42      8.38 o 
  -5   3   8       30.19       39.98      5.70 o 
  -4   3   8      203.87      210.16     10.60 o 
  -3   3   8      246.33      259.61     11.53 o 
  -2   3   8        2.44       -1.00      2.30 o 
  -1   3   8     1327.95     1259.92     22.58 o 
   0   3   8      218.69      228.91      5.58 o 
   1   3   8     4314.37     4266.56    102.05 o 
   2   3   8      463.46      460.93      9.48 o 
   3   3   8      134.01      174.13      4.76 o 
   4   3   8     1301.96     1306.21     33.37 o 
   5   3   8       97.76       98.61      5.86 o 
   6   3   8      123.53       99.35      3.88 o 
   7   3   8       28.10       29.31      3.72 o 
   8   3   8       39.75       42.47      4.66 o 
  -5   4   8       14.65       11.84      2.88 o 
  -4   4   8       28.87       34.53      3.54 o 
  -3   4   8       31.16       35.12      5.01 o 
  -2   4   8       38.54       35.68      4.68 o 
  -1   4   8      744.63      734.94     22.14 o 
   0   4   8       41.21       55.87      3.05 o 
   1   4   8      256.01      238.39     11.67 o 
   2   4   8      427.86      427.55      9.19 o 
   3   4   8       32.69       33.15      2.21 o 
   4   4   8       46.65       41.90      2.51 o 
   5   4   8      201.32      166.14      7.37 o 
   6   4   8      295.65      301.50     11.12 o 
   7   4   8      138.88      130.38      7.34 o 
   8   4   8        0.10        5.34      2.88 o 
   9   4   8        0.72       -0.33      2.40 o 
  -4   5   8       32.07       40.03      3.88 o 
  -3   5   8       33.93       36.99      6.79 o 
  -2   5   8       59.33       53.38      5.45 o 
  -1   5   8      657.16      645.40     20.43 o 
   0   5   8       82.28       66.77      5.37 o 
   1   5   8     1605.77     1616.85     42.20 o 
   2   5   8       80.52       73.71      3.19 o 
   3   5   8     1281.88     1324.19     24.35 o 
   4   5   8      517.59      474.23     10.62 o 
   5   5   8      470.72      501.19     15.91 o 
   6   5   8      345.04      296.38     11.27 o 
   7   5   8        1.12        0.79      2.27 o 
   8   5   8       31.35       28.59      3.08 o 
   9   5   8        8.89        9.66      3.51 o 
  -3   6   8       60.02       71.10      7.02 o 
  -2   6   8      227.60      237.28     11.46 o 
  -1   6   8       26.63       24.03      4.45 o 
   0   6   8      453.63      418.35     15.04 o 
   1   6   8       21.31       26.18      3.72 o 
   2   6   8      417.22      449.71     14.03 o 
   3   6   8      616.30      555.15     12.24 o 
   4   6   8      958.97     1158.90     22.41 o 
   5   6   8      375.08      372.27      9.45 o 
   6   6   8       17.64        2.33      1.76 o 
   7   6   8        2.79        2.32      3.19 o 
   8   6   8       44.63       76.84      6.81 o 
   9   6   8       67.69       79.19      6.89 o 
  -2   7   8        9.24       15.82      4.28 o 
  -1   7   8      178.55      171.92      9.47 o 
   0   7   8       14.72       19.33      4.07 o 
   1   7   8        5.88        5.30      3.07 o 
   2   7   8       31.80       25.28      4.09 o 
   3   7   8       10.57       16.05      2.39 o 
   4   7   8        0.90        3.44      1.83 o 
   5   7   8        4.09       -3.48      2.32 o 
   6   7   8        2.55       -3.54      2.36 o 
   7   7   8        0.05        6.28      3.21 o 
   8   7   8        4.94       -1.84      3.05 o 
  -1   8   8        1.53        7.97      3.67 o 
   0   8   8        8.40        7.60      3.55 o 
   1   8   8       35.62       37.10      5.14 o 
   2   8   8       35.53       24.20      4.18 o 
   3   8   8       11.14       14.21      4.61 o 
   4   8   8       36.54       22.32      3.25 o 
   5   8   8      123.47       85.15      6.75 o 
   6   8   8       16.69        9.33      3.53 o 
   7   8   8        3.74       -2.90      3.07 o 
   8   8   8       17.56       25.17      4.99 o 
   1   9   8       21.39       27.51      4.76 o 
   2   9   8        5.08        2.71      3.17 o 
   3   9   8       34.07       38.04      5.26 o 
   4   9   8        0.65        7.60      4.12 o 
   5   9   8       46.52       69.17      6.35 o 
   6   9   8       81.87       71.07      6.73 o 
   7   9   8        0.46        1.06      3.26 o 
  -5  -9   9        0.13       -1.71      2.73 o 
  -4  -9   9        1.28        2.38      3.30 o 
  -3  -9   9       76.15       78.25      7.08 o 
  -2  -9   9        1.70        3.01      3.15 o 
  -1  -9   9        3.26       -1.73      2.84 o 
   0  -9   9        5.02        6.66      3.13 o 
  -6  -8   9       22.77       23.91      3.23 o 
  -5  -8   9        0.48        0.42      2.55 o 
  -4  -8   9        1.40        1.17      2.53 o 
  -3  -8   9        0.41        1.31      2.73 o 
  -2  -8   9        3.47       -0.15      2.69 o 
  -1  -8   9       49.58       59.80      6.08 o 
   0  -8   9       52.28       53.61      4.33 o 
   1  -8   9        7.64       16.77      3.12 o 
   2  -8   9       12.88       24.67      5.57 o 
  -7  -7   9       64.93       78.05      4.86 o 
  -6  -7   9        5.63        3.42      2.27 o 
  -5  -7   9        0.18        2.38      3.40 o 
  -4  -7   9       24.59       16.55      3.59 o 
  -3  -7   9      519.77      526.29     17.81 o 
  -2  -7   9      126.27      133.62      8.07 o 
  -1  -7   9       52.70       57.26      5.47 o 
   0  -7   9       13.14       11.17      2.63 o 
   1  -7   9       87.21      105.74      8.40 o 
   2  -7   9       56.60       68.91      6.89 o 
   3  -7   9        0.03        0.98      3.49 o 
  -7  -6   9       85.57       69.03      8.74 o 
  -6  -6   9       83.09       85.21      4.64 o 
  -5  -6   9       20.08       23.62      2.87 o 
  -4  -6   9      561.47      553.38     12.54 o 
  -3  -6   9       15.37       11.42      3.26 o 
  -2  -6   9      112.76      119.41      7.08 o 
  -1  -6   9      201.47      212.05      9.75 o 
   0  -6   9      153.23      127.35      5.30 o 
   1  -6   9       15.06       17.69      2.68 o 
   2  -6   9        0.16       -2.20      1.88 o 
   3  -6   9       11.77       14.44      4.17 o 
   4  -6   9       20.02       12.07      4.32 o 
  -7  -5   9       38.61       40.13      5.89 o 
  -6  -5   9       84.04       79.79      4.41 o 
  -5  -5   9        2.80        5.09      2.02 o 
  -4  -5   9      112.05      116.79      4.87 o 
  -3  -5   9        0.12       -0.09      3.52 o 
  -2  -5   9       15.11       15.24      3.21 o 
  -1  -5   9      336.01      335.65     12.18 o 
   0  -5   9        9.90       18.44      2.48 o 
   1  -5   9      168.19      151.08      5.62 o 
   2  -5   9      215.37      195.02     11.84 o 
   3  -5   9      116.52      101.36      4.91 o 
   4  -5   9       23.35       19.35      4.59 o 
   5  -5   9       19.28       20.21      4.57 o 
  -8  -4   9        0.42       -2.30      3.51 o 
  -7  -4   9        0.13        2.53      3.49 o 
  -6  -4   9       94.30      107.98      8.48 o 
  -5  -4   9        7.94        9.17      2.06 o 
  -4  -4   9       10.33        9.38      1.93 o 
  -3  -4   9       24.25       21.64      2.17 o 
  -2  -4   9     1357.07     1372.27     35.58 o 
  -1  -4   9       14.86        8.31      1.41 o 
   0  -4   9      987.49     1013.66     19.48 o 
   1  -4   9      363.38      356.31     10.61 o 
   2  -4   9      488.92      483.40     11.15 o 
   3  -4   9      335.19      314.43      9.10 o 
   4  -4   9       14.18        8.95      3.44 o 
   5  -4   9      107.02       84.67      6.85 o 
   6  -4   9        0.01        6.28      3.86 o 
  -7  -3   9       41.11       49.34      6.24 o 
  -6  -3   9       43.64       27.64      4.74 o 
  -5  -3   9        4.41        6.10      1.83 o 
  -4  -3   9       11.46       15.47      2.90 o 
  -3  -3   9      659.84      662.70     13.43 o 
  -2  -3   9       71.00       57.08      4.14 o 
  -1  -3   9     2042.41     2129.83     36.64 o 
   0  -3   9     2360.56     2469.83     41.97 o 
   1  -3   9      397.30      365.52      8.62 o 
   2  -3   9      515.23      482.33     12.99 o 
   3  -3   9       42.91       31.28      2.70 o 
   4  -3   9      140.35      138.67      7.46 o 
   5  -3   9        0.20       -0.21      2.80 o 
   6  -3   9       63.80       48.20      5.87 o 
   7  -3   9        5.96        1.75      3.30 o 
  -7  -2   9       11.57        8.12      3.78 o 
  -6  -2   9        2.51        8.35      3.63 o 
  -5  -2   9        6.25        7.53      3.09 o 
  -4  -2   9      924.07      902.64     17.54 o 
  -3  -2   9      223.66      192.66      5.47 o 
  -2  -2   9        0.28        0.61      0.93 o 
  -1  -2   9     1484.22     1496.63     37.49 o 
   0  -2   9       82.21       66.21      2.92 o 
   1  -2   9     1023.58     1040.51     19.29 o 
   2  -2   9      306.58      335.85      7.91 o 
   3  -2   9       22.89       14.19      1.99 o 
   4  -2   9      592.92      569.30     12.19 o 
   5  -2   9       17.53       24.74      4.22 o 
   6  -2   9       13.04       12.73      3.80 o 
   7  -2   9       26.96       21.59      4.38 o 
  -7  -1   9        2.29        0.27      2.94 o 
  -6  -1   9        0.35       -2.40      2.90 o 
  -5  -1   9      241.21      225.00     10.61 o 
  -4  -1   9       62.64       56.81      5.24 o 
  -3  -1   9      532.94      492.82     10.43 o 
  -2  -1   9      485.80      508.88     13.16 o 
  -1  -1   9     1160.01     1089.52     19.81 o 
   0  -1   9       17.81       23.53      4.80 o 
   1  -1   9     1890.64     1787.69     24.93 o 
   2  -1   9     2454.63     2495.91     42.09 o 
   3  -1   9     1399.25     1240.16     22.29 o 
   4  -1   9      407.84      457.61     10.07 o 
   5  -1   9        4.21        0.53      1.66 o 
   6  -1   9      488.69      479.48     15.84 o 
   7  -1   9      104.10      103.89      6.96 o 
   8  -1   9       27.98       25.66      4.61 o 
  -7   0   9        0.58       -0.56      2.96 o 
  -6   0   9       12.30       13.23      4.11 o 
  -5   0   9      121.70      122.75      7.90 o 
  -4   0   9      405.91      397.24     14.64 o 
  -3   0   9       67.84       75.50      5.08 o 
  -2   0   9      955.59      931.37     17.47 o 
  -1   0   9      721.50      763.32     14.53 o 
   0   0   9     4658.79     4617.70    107.76 o 
   1   0   9     1661.56     1672.43     28.89 o 
   2   0   9      375.90      319.27      5.44 o 
   3   0   9     1086.16     1041.18     18.76 o 
   4   0   9      191.14      170.44      7.18 o 
   5   0   9      600.97      582.98     12.17 o 
   6   0   9       10.27        8.96      2.03 o 
   7   0   9       93.01       92.08      6.54 o 
   8   0   9        6.42        7.68      3.40 o 
  -6   1   9       12.34       11.15      4.07 o 
  -5   1   9       18.78       23.05      4.51 o 
  -4   1   9      157.55      153.94      8.76 o 
  -3   1   9        3.00        0.90      2.42 o 
  -2   1   9       78.46       83.34      3.15 o 
  -1   1   9     2434.01     2396.11     41.03 o 
   0   1   9      317.57      254.67      6.08 o 
   1   1   9       52.76       67.96      3.74 o 
   2   1   9      452.44      370.74      7.73 o 
   3   1   9        1.03        0.74      0.68 o 
   4   1   9       86.37       68.02      5.70 o 
   5   1   9       58.44       53.55      4.95 o 
   6   1   9       25.29       28.08      3.22 o 
   7   1   9        0.99        1.33      2.90 o 
   8   1   9       55.90       59.47      5.51 o 
  -6   2   9        0.27        1.52      3.26 o 
  -5   2   9       15.30       18.79      4.40 o 
  -4   2   9       11.43       17.24      4.05 o 
  -3   2   9       19.80       22.82      4.15 o 
  -2   2   9        6.91        6.51      2.50 o 
  -1   2   9      385.30      344.64      7.63 o 
   0   2   9     1238.95     1338.64     23.89 o 
   1   2   9      235.42      181.55      4.79 o 
   2   2   9     1779.77     1727.69     42.29 o 
   3   2   9        0.09        2.82      0.96 o 
   4   2   9      228.53      222.75      5.39 o 
   5   2   9      957.14     1001.32     18.34 o 
   6   2   9       86.35       94.40      5.23 o 
   7   2   9       37.62       33.12      2.74 o 
   8   2   9       22.68       17.90      2.55 o 
  -5   3   9       56.59       58.72      6.54 o 
  -4   3   9       23.74       22.46      4.47 o 
  -3   3   9      934.77      936.48     28.22 o 
  -2   3   9      232.40      214.20     10.00 o 
  -1   3   9     1473.10     1488.48     26.54 o 
   0   3   9       19.22       23.97      1.82 o 
   1   3   9     1193.77     1059.41     19.43 o 
   2   3   9      935.72     1021.83     18.81 o 
   3   3   9      838.77      811.78     15.48 o 
   4   3   9     1291.65     1224.52     22.33 o 
   5   3   9       78.86       79.54      5.08 o 
   6   3   9      635.61      653.32     19.49 o 
   7   3   9        5.40        0.04      2.15 o 
   8   3   9       33.08       32.15      4.24 o 
  -5   4   9       33.51       39.08      4.18 o 
  -4   4   9      114.17      127.17      8.71 o 
  -3   4   9        0.05        1.90      2.94 o 
  -2   4   9      640.02      629.70     20.80 o 
  -1   4   9      333.15      344.00     13.16 o 
   0   4   9      697.96      662.72     13.24 o 
   1   4   9      807.10      801.43     25.27 o 
   2   4   9      219.61      205.42      9.45 o 
   3   4   9      770.68      757.87     14.88 o 
   4   4   9      112.05      125.96      5.97 o 
   5   4   9      159.01      200.25      8.45 o 
   6   4   9      147.22      175.31      8.07 o 
   7   4   9       11.69       16.11      3.46 o 
   8   4   9       51.46       48.76      5.14 o 
   9   4   9        0.49        3.76      3.05 o 
  -4   5   9        5.80        9.45      3.75 o 
  -3   5   9        3.78        1.00      2.82 o 
  -2   5   9        8.70        3.97      2.94 o 
  -1   5   9       18.05        7.89      3.34 o 
   0   5   9        7.44        1.44      2.48 o 
   1   5   9      182.35      177.75      5.30 o 
   2   5   9      138.67      143.06      4.74 o 
   3   5   9       89.08       82.71      6.03 o 
   4   5   9       98.23       64.95      6.42 o 
   5   5   9        4.82        5.01      2.28 o 
   6   5   9       12.21        6.51      2.57 o 
   7   5   9       15.72       10.62      3.15 o 
   8   5   9       17.04       20.54      3.92 o 
   9   5   9       38.03       27.91      3.26 o 
  -3   6   9        5.50        9.50      3.99 o 
  -2   6   9       53.29       64.38      6.37 o 
  -1   6   9        0.30        2.84      2.80 o 
   0   6   9      342.09      339.88     13.59 o 
   1   6   9      113.79      103.31      6.56 o 
   2   6   9      430.05      440.04     10.28 o 
   3   6   9      181.52      152.94      4.91 o 
   4   6   9       77.08       59.65      8.19 o 
   5   6   9       40.16       27.10      3.67 o 
   6   6   9       66.16      107.50      6.77 o 
   7   6   9       71.02       60.11      4.03 o 
   8   6   9        5.33       -1.96      2.78 o 
   9   6   9       12.31       15.17      4.05 o 
  -2   7   9        9.08        7.58      3.63 o 
  -1   7   9      209.04      231.86     11.44 o 
   0   7   9       27.18       22.42      4.28 o 
   1   7   9      257.75      277.34     12.03 o 
   2   7   9      101.07       86.20      6.71 o 
   3   7   9      131.72      155.33      5.74 o 
   4   7   9       59.77       60.99      8.95 o 
   5   7   9       85.99      125.67      5.48 o 
   6   7   9        0.32        6.60      3.34 o 
   7   7   9       34.90       54.03      5.97 o 
   8   7   9        0.08       -0.17      3.26 o 
   0   8   9       70.95       57.58      6.18 o 
   1   8   9       11.20       11.08      3.72 o 
   2   8   9        0.14        0.83      2.63 o 
   3   8   9        0.11        1.77      4.49 o 
   4   8   9        5.96       -2.67      2.13 o 
   5   8   9       25.75       45.15      3.88 o 
   6   8   9        2.40       -2.94      2.71 o 
   7   8   9       22.07       10.33      3.84 o 
   8   8   9       24.68       29.00      5.24 o 
   2   9   9        4.71        8.39      3.38 o 
   3   9   9       66.82       60.41      6.35 o 
   4   9   9       49.91       34.30      3.51 o 
   5   9   9        0.10       -2.24      1.90 o 
   6   9   9       12.06        4.91      3.59 o 
   7   9   9        0.41        0.77      3.44 o 
  -4  -9  10        2.70        7.24      3.76 o 
  -3  -9  10        1.52       -1.02      2.80 o 
  -2  -9  10       13.93       16.74      4.61 o 
  -1  -9  10       64.15       71.46      6.93 o 
  -6  -8  10        2.04       -1.69      2.10 o 
  -5  -8  10        0.79        0.61      2.06 o 
  -4  -8  10       31.48       22.59      4.38 o 
  -3  -8  10       14.45       17.26      4.15 o 
  -2  -8  10       11.68       11.77      3.72 o 
  -1  -8  10        0.04        1.38      2.96 o 
   0  -8  10        8.79       10.69      3.82 o 
   1  -8  10        1.22       -0.05      2.34 o 
  -7  -7  10        2.33        3.05      2.74 o 
  -6  -7  10        1.60        0.09      2.11 o 
  -5  -7  10        0.01        0.20      1.92 o 
  -4  -7  10       26.51       26.84      3.00 o 
  -3  -7  10        8.01        3.69      2.88 o 
  -2  -7  10       61.38       57.30      5.64 o 
  -1  -7  10       16.58        6.78      3.21 o 
   0  -7  10       50.04       43.25      3.89 o 
   1  -7  10        0.78        1.34      2.22 o 
   2  -7  10       25.79       23.27      3.41 o 
   3  -7  10        4.60        7.05      4.01 o 
  -7  -6  10        6.72       10.61      2.78 o 
  -6  -6  10       32.83       38.45      3.59 o 
  -5  -6  10        0.62        0.57      1.70 o 
  -4  -6  10        9.53        9.85      2.27 o 
  -3  -6  10      235.44      253.82     10.84 o 
  -2  -6  10        1.47        0.31      2.55 o 
  -1  -6  10      112.44      107.07      6.92 o 
   0  -6  10       39.94       40.67      5.27 o 
   1  -6  10      165.43      165.94      6.42 o 
   2  -6  10       17.28       11.75      5.17 o 
   3  -6  10       19.13       24.40      5.03 o 
   4  -6  10       10.69        8.54      4.22 o 
  -7  -5  10       29.20       34.88      5.76 o 
  -6  -5  10       60.57       58.23      3.96 o 
  -5  -5  10       16.11       12.28      3.42 o 
  -4  -5  10       29.79       26.34      2.83 o 
  -3  -5  10       30.33       29.15      2.57 o 
  -2  -5  10       20.53       19.58      2.16 o 
  -1  -5  10       44.05       56.38      4.91 o 
   0  -5  10      296.03      318.22     12.17 o 
   1  -5  10       49.88       42.85      3.36 o 
   2  -5  10       35.56       39.02      3.43 o 
   3  -5  10        0.28       -1.69      1.79 o 
   4  -5  10        8.94        7.41      3.72 o 
   5  -5  10        1.94        4.59      3.74 o 
  -7  -4  10       21.76       18.10      4.53 o 
  -6  -4  10       13.97        8.83      3.55 o 
  -5  -4  10      156.21      156.77      5.63 o 
  -4  -4  10      167.40      154.36      5.37 o 
  -3  -4  10       41.41       44.32      2.87 o 
  -1  -4  10      324.44      348.07      7.98 o 
   0  -4  10       41.32       33.81      3.90 o 
   1  -4  10       21.33       29.69      2.80 o 
   2  -4  10       90.34       97.44      4.65 o 
   3  -4  10       76.18       73.92      4.08 o 
   4  -4  10        0.30        2.61      2.86 o 
   5  -4  10        2.06       -0.33      3.13 o 
   6  -4  10        3.28        0.71      3.19 o 
  -7  -3  10       24.41       39.48      6.16 o 
  -6  -3  10        3.53        1.82      3.09 o 
  -5  -3  10        1.40        2.39      1.68 o 
  -4  -3  10       26.41       26.79      2.46 o 
  -3  -3  10     1112.95     1060.50     20.10 o 
  -2  -3  10       29.57       17.75      2.76 o 
  -1  -3  10      586.79      564.74     11.46 o 
   0  -3  10      971.92      971.13     21.64 o 
   1  -3  10       60.15       90.38     16.63 o 
   2  -3  10      678.13      634.44     16.87 o 
   3  -3  10      570.61      508.55     11.45 o 
   4  -3  10       69.04       65.23      6.20 o 
   5  -3  10       42.54       44.66      5.24 o 
   6  -3  10        5.92       13.88      4.13 o 
   7  -3  10        5.96        7.01      3.74 o 
  -7  -2  10       30.28       29.92      5.59 o 
  -6  -2  10      314.44      293.94     13.27 o 
  -5  -2  10        3.76        1.79      2.80 o 
  -4  -2  10     1175.98     1130.21     21.40 o 
  -3  -2  10       60.38       58.87      4.77 o 
  -2  -2  10     1135.41     1120.89     20.69 o 
  -1  -2  10      433.91      381.72     12.29 o 
   0  -2  10      149.64      180.14     12.82 o 
   1  -2  10     1030.87      925.03     17.64 o 
   2  -2  10        0.52        0.75      1.26 o 
   3  -2  10       74.61       64.58      5.19 o 
   4  -2  10      321.98      309.52      9.85 o 
   5  -2  10       51.59       47.03      3.39 o 
   6  -2  10        2.49        2.61      3.19 o 
   7  -2  10       23.46       18.64      4.32 o 
  -7  -1  10        6.33        3.40      3.55 o 
  -6  -1  10        2.33       -0.40      2.82 o 
  -5  -1  10       64.13       59.71      5.95 o 
  -4  -1  10        1.04       -2.46      2.34 o 
  -3  -1  10        8.03        2.54      2.83 o 
  -2  -1  10      314.80      308.49      7.43 o 
  -1  -1  10       17.17       26.01      2.86 o 
   0  -1  10      547.04      498.34     10.21 o 
   1  -1  10      110.83      105.61      4.06 o 
   2  -1  10      222.14      184.88      5.28 o 
   3  -1  10        6.43        7.90      1.83 o 
   4  -1  10      630.78      684.68     13.92 o 
   5  -1  10      306.06      318.82     16.05 o 
   6  -1  10        0.04        0.39      1.69 o 
   7  -1  10        1.13        3.53      2.98 o 
   8  -1  10        1.42       -4.41      2.94 o 
  -6   0  10        0.36       -0.54      3.05 o 
  -5   0  10       23.80       23.46      4.51 o 
  -4   0  10        2.82        8.20      3.40 o 
  -3   0  10      358.98      362.10     13.33 o 
  -2   0  10      958.13      940.05     17.82 o 
  -1   0  10      346.58      384.98      8.52 o 
   0   0  10     3327.86     3431.74     81.22 o 
   1   0  10     1586.51     1718.32     29.86 o 
   2   0  10      661.32      616.81      9.55 o 
   3   0  10     1428.55     1450.32     25.49 o 
   4   0  10       50.23       47.28      2.71 o 
   5   0  10      297.59      325.51      8.12 o 
   6   0  10        6.61        7.23      1.94 o 
   7   0  10        6.58       11.73      3.42 o 
   8   0  10       56.51       56.50      5.76 o 
  -6   1  10        4.84        7.47      3.63 o 
  -5   1  10      124.51      130.08      8.82 o 
  -4   1  10        0.02        1.48      2.73 o 
  -3   1  10     2115.27     2032.94     53.00 o 
  -2   1  10       46.49       49.19      4.97 o 
  -1   1  10     2426.09     2459.28     42.29 o 
   0   1  10      592.05      571.31     11.52 o 
   1   1  10     1400.03     1339.03     33.62 o 
   2   1  10     4526.02     4572.46     75.95 o 
   3   1  10       54.60       40.85      1.69 o 
   4   1  10     1355.92     1379.50     24.35 o 
   5   1  10        0.44       -0.12      1.38 o 
   6   1  10       92.77      102.09      4.32 o 
   7   1  10       13.87       14.66      2.26 o 
   8   1  10       38.11       49.10      5.20 o 
  -6   2  10       17.11       16.97      4.74 o 
  -5   2  10        4.02        4.42      3.32 o 
  -4   2  10      423.89      430.94     16.58 o 
  -3   2  10      360.42      342.39     13.70 o 
  -2   2  10      560.60      578.29     18.77 o 
  -1   2  10     1173.03     1163.06     32.50 o 
   0   2  10       91.29       65.62      2.92 o 
   1   2  10     3154.92     2969.62    100.03 o 
   2   2  10      172.12      156.69      6.47 o 
   3   2  10     1090.22     1044.15     27.39 o 
   4   2  10      776.26      859.54     15.77 o 
   5   2  10      244.40      248.18     10.39 o 
   6   2  10       21.82       15.84      2.13 o 
   7   2  10       21.85       14.65      2.23 o 
   8   2  10       11.83       10.56      3.24 o 
  -5   3  10        4.02        0.42      3.21 o 
  -4   3  10       25.05       39.54      5.76 o 
  -3   3  10       37.31       32.74      5.01 o 
  -2   3  10       11.27        9.12      3.51 o 
  -1   3  10      559.88      587.35     18.85 o 
   0   3  10       88.27       59.93      2.84 o 
   1   3  10     1095.32     1120.32     20.58 o 
   2   3  10       61.37       61.81      4.24 o 
   3   3  10      226.70      224.56      5.89 o 
   4   3  10      240.70      235.66      8.98 o 
   5   3  10      110.63       97.33      5.89 o 
   6   3  10      304.45      274.38     10.62 o 
   7   3  10        0.13        3.11      2.48 o 
   8   3  10        0.40       -0.08      2.48 o 
   9   3  10        1.82       -3.07      2.63 o 
  -4   4  10       13.84       15.93      4.36 o 
  -3   4  10        0.08       -3.11      2.82 o 
  -2   4  10      346.25      341.40     13.89 o 
  -1   4  10       64.75       79.24      6.24 o 
   0   4  10     2267.53     2224.89     38.83 o 
   1   4  10      950.85      947.19     18.05 o 
   2   4  10      194.87      169.82      8.46 o 
   3   4  10     1515.38     1511.96     27.32 o 
   4   4  10       30.08       45.46      2.75 o 
   5   4  10      391.99      388.43     13.19 o 
   6   4  10       19.82        5.41      2.61 o 
   7   4  10       15.60       26.55      3.99 o 
   8   4  10       12.02        6.78      2.96 o 
   9   4  10       12.26       18.66      4.01 o 
  -3   5  10      153.52      158.65      9.61 o 
  -2   5  10       35.06       40.32      5.34 o 
  -1   5  10      505.87      511.03     17.83 o 
   0   5  10      144.14      142.67      8.03 o 
   1   5  10      103.35       87.68      3.69 o 
   2   5  10     1223.42     1238.42     23.16 o 
   3   5  10      139.64      160.87     11.93 o 
   4   5  10      570.97      638.86     13.50 o 
   5   5  10       41.93       25.66      3.59 o 
   6   5  10       70.93       98.02      6.29 o 
   7   5  10       12.20        9.37      2.96 o 
   8   5  10       45.79       61.57      5.76 o 
   9   5  10       19.42       20.37      4.26 o 
  -2   6  10       31.57       25.62      5.01 o 
  -1   6  10      133.98      119.72      7.90 o 
   0   6  10        4.62        4.86      2.98 o 
   1   6  10      149.55      144.88      8.13 o 
   2   6  10       52.48       59.29      5.18 o 
   3   6  10        0.72        4.56      1.55 o 
   4   6  10      366.10      363.58     13.03 o 
   5   6  10       14.83       34.04      3.00 o 
   6   6  10        7.53       17.45      3.51 o 
   7   6  10       18.35        7.49      3.03 o 
   8   6  10       21.60       14.43      2.80 o 
   9   6  10       16.96       16.28      4.24 o 
  -1   7  10       27.48       37.45      5.39 o 
   0   7  10        0.35        2.71      3.26 o 
   1   7  10      131.63      112.07      7.42 o 
   2   7  10      143.16      139.15      8.13 o 
   3   7  10      126.47      136.77      5.50 o 
   4   7  10       15.19        3.86      2.06 o 
   5   7  10        2.57       12.36      3.31 o 
   6   7  10      176.98      162.96      9.30 o 
   7   7  10       29.14       11.02      3.97 o 
   8   7  10       79.03       94.92      7.87 o 
   0   8  10        9.20        7.49      3.65 o 
   1   8  10       46.62       39.82      5.41 o 
   2   8  10       41.16       56.00      5.97 o 
   3   8  10      138.73      126.63      5.53 o 
   4   8  10        8.13       27.66      3.25 o 
   5   8  10       48.31       64.64      5.18 o 
   6   8  10        6.78       -1.98      2.86 o 
   7   8  10       27.86       46.57      6.12 o 
   2   9  10       12.94        9.89      3.61 o 
   3   9  10        1.88        4.34      3.01 o 
   4   9  10        3.26        9.55      3.27 o 
   5   9  10        3.33       10.79      2.73 o 
   6   9  10        0.31        2.05      3.19 o 
  -3  -9  11        0.02       -1.19      2.96 o 
  -2  -9  11        6.36        4.34      3.53 o 
  -5  -8  11       20.17       22.18      4.94 o 
  -4  -8  11        0.46        2.90      2.90 o 
  -3  -8  11       10.92       12.86      3.84 o 
  -2  -8  11        0.12       -2.09      2.61 o 
  -1  -8  11       34.54       32.48      5.18 o 
   0  -8  11        0.23       -3.94      2.63 o 
   1  -8  11        8.94       14.22      3.20 o 
  -6  -7  11        0.38        2.02      4.28 o 
  -5  -7  11      142.07      121.72      6.98 o 
  -4  -7  11        0.65        1.29      1.90 o 
  -3  -7  11       34.52       31.11      4.72 o 
  -2  -7  11      158.06      166.85      9.16 o 
  -1  -7  11       31.37       22.74      4.36 o 
   0  -7  11        0.53        3.11      3.26 o 
   1  -7  11        0.31        1.67      2.25 o 
   2  -7  11        0.77        1.99      2.35 o 
   3  -7  11       21.45       16.51      4.97 o 
  -7  -6  11        1.26        3.92      3.74 o 
  -6  -6  11        6.27        6.16      2.38 o 
  -5  -6  11      112.63      121.64      6.66 o 
  -4  -6  11       71.73       74.95      4.25 o 
  -3  -6  11      285.58      312.53     12.66 o 
  -2  -6  11       75.87       67.01      5.74 o 
  -1  -6  11        0.04        0.29      2.48 o 
   0  -6  11      103.62      116.25      7.42 o 
   1  -6  11      181.95      159.43     10.36 o 
   2  -6  11       16.78       17.31      2.88 o 
   3  -6  11       15.28       10.50      2.72 o 
   4  -6  11        0.00       -0.40      3.40 o 
  -7  -5  11        0.01        7.51      3.74 o 
  -6  -5  11        7.99       14.71      2.66 o 
  -5  -5  11      110.83       99.32      4.72 o 
  -4  -5  11       39.59       38.54      3.18 o 
  -3  -5  11      125.54      137.08      7.54 o 
  -2  -5  11      352.85      357.89      8.73 o 
  -1  -5  11       64.74       81.62      6.06 o 
   0  -5  11      201.90      213.37      9.85 o 
   1  -5  11      254.13      261.61      7.88 o 
   2  -5  11      353.19      359.47     14.03 o 
   3  -5  11        9.35       11.46      2.46 o 
   4  -5  11       50.73       41.28      5.68 o 
   5  -5  11        2.42        2.88      3.65 o 
  -7  -4  11        4.60        7.68      4.15 o 
  -6  -4  11       67.79       56.64      6.29 o 
  -5  -4  11       36.55       45.81      3.42 o 
  -4  -4  11      256.99      258.85      7.42 o 
  -3  -4  11      177.19      188.24      5.92 o 
  -2  -4  11       46.55       62.48      4.78 o 
  -1  -4  11      571.19      574.77     17.12 o 
   0  -4  11       24.47       15.62      3.28 o 
   1  -4  11      292.98      325.87      8.78 o 
   2  -4  11      118.38      114.18      5.10 o 
   3  -4  11       81.01       88.62      7.28 o 
   4  -4  11       17.54       18.09      3.93 o 
   5  -4  11        0.14        0.06      2.96 o 
   6  -4  11        0.15        6.18      3.46 o 
  -7  -3  11        0.57        1.44      3.76 o 
  -6  -3  11        0.70       -2.07      3.13 o 
  -5  -3  11      115.49      110.77      7.56 o 
  -4  -3  11       45.33       38.82      7.18 o 
  -3  -3  11       40.74       43.38      2.91 o 
  -2  -3  11      138.58      134.19      6.65 o 
  -1  -3  11       71.42       64.63      3.12 o 
   0  -3  11       71.25       86.64      5.60 o 
   1  -3  11      237.70      270.79     17.91 o 
   2  -3  11      297.95      299.94      8.07 o 
   3  -3  11       55.32       66.46      3.82 o 
   4  -3  11        0.90       -1.21      3.40 o 
   5  -3  11        0.12        1.58      1.90 o 
   6  -3  11        6.30        2.65      3.38 o 
  -7  -2  11        2.78        2.30      3.51 o 
  -6  -2  11        5.99        8.01      3.88 o 
  -5  -2  11      209.85      206.16     10.56 o 
  -4  -2  11      710.69      674.53     14.21 o 
  -3  -2  11       16.37       22.20      6.43 o 
  -2  -2  11      157.47      158.89      5.89 o 
  -1  -2  11      902.74      861.00     16.50 o 
   0  -2  11      579.10      606.26     24.17 o 
   1  -2  11     1294.21     1220.06     32.38 o 
   2  -2  11        0.43        2.23      1.45 o 
   3  -2  11     2009.63     1939.35     44.94 o 
   4  -2  11       88.04       91.58      4.39 o 
   5  -2  11      225.92      228.34      7.00 o 
   6  -2  11       56.79       67.43      6.16 o 
   7  -2  11        5.14        5.28      3.36 o 
  -7  -1  11        7.74        2.55      3.78 o 
  -6  -1  11       54.59       39.01      6.03 o 
  -5  -1  11      207.58      175.01      9.79 o 
  -4  -1  11       22.51       23.55      4.36 o 
  -3  -1  11        2.60        3.72      2.37 o 
  -2  -1  11     1478.08     1468.47     33.88 o 
  -1  -1  11     1324.86     1429.24     36.46 o 
   0  -1  11     3743.43     3728.91     62.82 o 
   1  -1  11       69.31       75.53      5.29 o 
   2  -1  11      764.56      717.86     14.19 o 
   3  -1  11      194.11      204.53      5.82 o 
   4  -1  11     1372.12     1282.57     23.64 o 
   5  -1  11       29.36       30.77      5.16 o 
   6  -1  11       23.88       21.29      2.73 o 
   7  -1  11       75.79       61.03      6.04 o 
   8  -1  11       37.00       45.97      5.78 o 
  -6   0  11        5.67        2.57      3.51 o 
  -5   0  11        9.64        6.80      3.82 o 
  -4   0  11       29.62       25.45      4.41 o 
  -3   0  11      296.74      276.48     11.50 o 
  -2   0  11       47.80       49.98      2.92 o 
  -1   0  11      517.44      486.69     10.43 o 
   0   0  11      248.91      239.09      8.76 o 
   1   0  11      154.69      140.11      4.26 o 
   2   0  11     1160.13     1214.60     21.14 o 
   3   0  11      346.00      297.63      7.18 o 
   4   0  11        1.51        1.65      1.45 o 
   5   0  11        2.68        0.61      1.65 o 
   6   0  11       16.00       11.89      2.20 o 
   7   0  11        5.80        7.85      2.23 o 
   8   0  11        0.20       -0.54      3.05 o 
  -6   1  11        0.05       -1.90      3.23 o 
  -5   1  11       13.29       13.88      4.13 o 
  -4   1  11        6.31        3.99      3.13 o 
  -3   1  11       29.26       34.59      4.78 o 
  -2   1  11      164.48      161.53      4.92 o 
  -1   1  11      310.03      275.19      6.88 o 
   0   1  11      490.22      495.24     10.49 o 
   1   1  11      871.46      837.50     22.50 o 
   2   1  11      258.93      264.75      6.64 o 
   3   1  11       45.72       31.83      1.62 o 
   4   1  11      363.91      390.62      8.67 o 
   5   1  11       94.10       97.83      3.94 o 
   6   1  11      168.37      173.19      5.63 o 
   7   1  11       12.04       13.87      2.82 o 
   8   1  11        2.67        1.75      3.13 o 
  -5   2  11        6.77        6.26      3.55 o 
  -4   2  11      327.35      299.92     13.50 o 
  -3   2  11      215.54      211.05     10.65 o 
  -2   2  11      473.35      478.70     16.73 o 
  -1   2  11      900.27      947.20     18.03 o 
   0   2  11      574.26      531.61     11.14 o 
   1   2  11     2420.06     2287.49     78.73 o 
   2   2  11      414.72      504.52     15.10 o 
   3   2  11     1026.75      989.12     18.40 o 
   4   2  11      228.66      228.59      5.72 o 
   5   2  11      546.18      513.42     16.20 o 
   6   2  11       86.58       86.80      6.06 o 
   7   2  11       53.32       54.00      4.93 o 
   8   2  11       81.31       86.03      6.43 o 
  -5   3  11       23.11       37.45      5.87 o 
  -4   3  11        2.66        5.34      3.49 o 
  -3   3  11       33.54       39.71      5.43 o 
  -2   3  11      691.26      686.77     22.23 o 
  -1   3  11      179.26      158.22      8.43 o 
   0   3  11     1605.77     1554.51     27.96 o 
   1   3  11       97.79      127.77      4.31 o 
   2   3  11      511.42      478.81     10.28 o 
   3   3  11      209.68      217.63      5.92 o 
   4   3  11       22.35       20.88      3.17 o 
   5   3  11        3.44       -0.44      1.90 o 
   6   3  11       76.53       94.33      6.25 o 
   7   3  11        6.29        4.72      2.76 o 
   8   3  11       12.69       17.58      3.80 o 
   9   3  11        0.52        3.38      3.13 o 
  -4   4  11        6.20        1.71      3.32 o 
  -3   4  11       10.27       13.65      4.20 o 
  -2   4  11        4.24        7.64      3.34 o 
  -1   4  11        0.52        0.81      2.71 o 
   0   4  11      265.99      278.41     10.59 o 
   1   4  11       77.29       78.05      3.81 o 
   2   4  11      286.90      290.05      7.35 o 
   3   4  11      314.81      287.81      7.39 o 
   4   4  11      113.05      130.98      7.05 o 
   5   4  11       65.58       67.88      4.93 o 
   6   4  11       26.49       12.82      3.13 o 
   7   4  11        0.35       -1.40      2.36 o 
   8   4  11       51.30       31.17      4.55 o 
   9   4  11        0.07       -0.86      2.65 o 
  -3   5  11       67.65       84.14      7.68 o 
  -2   5  11      103.13      101.70      7.58 o 
  -1   5  11      157.06      162.44      9.09 o 
   0   5  11      120.89      120.27      7.56 o 
   1   5  11        6.00        3.89      1.39 o 
   2   5  11      555.96      530.97     11.66 o 
   3   5  11       53.11       70.13      4.53 o 
   4   5  11      227.75      225.57      6.64 o 
   5   5  11      278.88      230.92      6.88 o 
   6   5  11      102.53      119.49      6.96 o 
   7   5  11       84.28       78.96      6.25 o 
   8   5  11       59.28       78.39      6.47 o 
   9   5  11        1.24       -3.48      2.32 o 
  -2   6  11       94.31       92.74      7.96 o 
  -1   6  11       71.24       93.27      7.54 o 
   0   6  11        0.20       -3.42      2.34 o 
   1   6  11      624.20      628.98     20.62 o 
   2   6  11        4.76       -0.39      3.30 o 
   3   6  11      215.88      254.34      7.27 o 
   4   6  11       13.25        9.87      2.31 o 
   5   6  11       30.66       11.63      3.31 o 
   6   6  11        0.11        4.17      2.50 o 
   7   6  11       76.84       99.56      7.06 o 
   8   6  11        0.82       -0.77      2.71 o 
  -1   7  11        0.22       -3.51      2.34 o 
   0   7  11       25.96       27.72      5.07 o 
   1   7  11        4.25        5.72      3.30 o 
   2   7  11        2.66        9.37      3.40 o 
   3   7  11       14.82       16.17      2.56 o 
   4   7  11      257.32      170.63     10.33 o 
   5   7  11       14.79       15.54      2.21 o 
   6   7  11       34.65       59.87      4.20 o 
   7   7  11       26.93       14.40      4.38 o 
   8   7  11        0.42        1.40      3.11 o 
   1   8  11       12.79       17.24      4.34 o 
   2   8  11       16.67       30.79      4.97 o 
   3   8  11      116.62       92.76      4.91 o 
   4   8  11        0.28        6.25      2.34 o 
   5   8  11       18.22       16.21      2.94 o 
   6   8  11        6.23       -0.40      3.13 o 
   7   8  11       41.99       43.30      6.14 o 
   3   9  11       33.39       52.07      6.43 o 
   4   9  11       29.54       38.68      3.76 o 
   5   9  11        1.64       -0.13      2.74 o 
  -5  -8  12        6.02        5.91      3.57 o 
  -4  -8  12        0.01        2.46      3.26 o 
  -3  -8  12        5.21        3.72      3.11 o 
  -2  -8  12        0.40        1.94      3.05 o 
  -1  -8  12       14.90       13.38      4.38 o 
   0  -8  12        1.93        7.53      3.61 o 
   1  -8  12       28.55       30.37      4.02 o 
  -6  -7  12       13.14       22.10      3.25 o 
  -5  -7  12        1.35        0.83      2.71 o 
  -4  -7  12      128.20      135.61      8.61 o 
  -3  -7  12       11.03       12.02      3.51 o 
  -2  -7  12       42.83       46.94      5.66 o 
  -1  -7  12        5.92        3.11      3.03 o 
   0  -7  12      226.56      268.85     12.40 o 
   1  -7  12       16.40       12.96      3.09 o 
   2  -7  12        9.39       14.90      3.11 o 
  -6  -6  12        0.03        1.58      2.09 o 
  -5  -6  12      138.23      139.65      5.97 o 
  -4  -6  12        8.71        6.23      2.10 o 
  -3  -6  12       13.96       14.84      3.82 o 
  -2  -6  12      113.55      106.98      7.33 o 
  -1  -6  12        0.10        1.82      2.84 o 
   0  -6  12        0.50       -1.15      2.80 o 
   1  -6  12       63.78       74.51      4.76 o 
   2  -6  12       12.17       13.66      3.00 o 
   3  -6  12        1.09       -1.20      2.03 o 
   4  -6  12        7.87       12.98      4.40 o 
  -7  -5  12        1.26        0.48      3.46 o 
  -6  -5  12        2.16        3.94      3.59 o 
  -5  -5  12        0.79        0.16      1.82 o 
  -4  -5  12       30.02       33.01      5.20 o 
  -3  -5  12       33.29       29.83      4.22 o 
  -2  -5  12        6.05        0.83      2.28 o 
  -1  -5  12        5.45        9.98      2.98 o 
   0  -5  12        1.37        0.17      2.53 o 
   1  -5  12      273.04      260.40      8.04 o 
   2  -5  12       27.97       25.83      3.19 o 
   3  -5  12       10.53        5.37      2.17 o 
   4  -5  12        1.96        2.55      2.25 o 
   5  -5  12       23.66       32.98      5.59 o 
  -7  -4  12        1.09        4.13      3.76 o 
  -6  -4  12        2.51        1.67      3.17 o 
  -5  -4  12        0.68        0.29      3.93 o 
  -4  -4  12       18.00       13.67      2.30 o 
  -3  -4  12      279.44      285.62      7.76 o 
  -2  -4  12       15.36       26.15      2.62 o 
  -1  -4  12      418.98      395.73     14.03 o 
   0  -4  12       25.62       19.90      3.72 o 
   1  -4  12      870.73      919.21     28.23 o 
   2  -4  12      292.05      265.11      7.99 o 
   3  -4  12       10.52       15.21      2.55 o 
   4  -4  12       29.15       38.95      3.56 o 
   5  -4  12        8.17        3.76      3.26 o 
  -7  -3  12       13.61       10.48      4.55 o 
  -6  -3  12        7.69       13.94      4.34 o 
  -5  -3  12      191.61      170.08      9.43 o 
  -4  -3  12        0.39        2.73      1.83 o 
  -3  -3  12      251.42      256.20      7.14 o 
  -2  -3  12     1107.66     1065.22     29.02 o 
  -1  -3  12        7.09        4.31      1.44 o 
   0  -3  12       98.59      110.78      6.69 o 
   1  -3  12      375.55      363.35     13.36 o 
   2  -3  12      148.19      145.74      5.41 o 
   3  -3  12      600.91      555.90     14.12 o 
   4  -3  12        2.96        1.52      1.75 o 
   5  -3  12       47.61       40.10      3.59 o 
   6  -3  12        6.32        6.16      3.34 o 
  -6  -2  12       39.70       37.58      5.85 o 
  -5  -2  12       56.75       52.14      5.91 o 
  -4  -2  12      237.77      234.57      9.58 o 
  -3  -2  12       11.58       14.65      2.18 o 
  -2  -2  12      118.56      113.91      9.21 o 
  -1  -2  12       34.49       29.32      4.95 o 
   0  -2  12      404.20      449.48      9.81 o 
   1  -2  12       58.53       64.96      5.08 o 
   2  -2  12      276.64      269.29      7.38 o 
   3  -2  12        0.89        6.66      4.12 o 
   4  -2  12      279.29      245.52      9.01 o 
   5  -2  12      173.16      160.63      9.22 o 
   6  -2  12       29.32       30.46      4.38 o 
   7  -2  12        0.18        5.45      3.46 o 
  -6  -1  12       10.40        7.99      3.92 o 
  -5  -1  12        0.74        1.77      3.13 o 
  -4  -1  12       21.88       14.99      3.74 o 
  -3  -1  12      129.04      141.87     12.10 o 
  -2  -1  12      724.82      668.73     21.21 o 
  -1  -1  12        2.17       -0.69      1.63 o 
   0  -1  12     2584.38     2600.76     44.80 o 
   1  -1  12      187.81      185.78      5.02 o 
   2  -1  12     1006.97     1026.40     19.37 o 
   3  -1  12      428.88      446.75     10.17 o 
   4  -1  12      271.19      260.44      7.34 o 
   5  -1  12       90.86       92.70      8.04 o 
   6  -1  12       18.95       21.73      2.83 o 
   7  -1  12        1.81        0.98      3.03 o 
  -6   0  12       72.09       61.50      7.14 o 
  -5   0  12       49.91       37.67      5.64 o 
  -4   0  12      111.98      120.42      8.09 o 
  -3   0  12      215.96      186.06      9.21 o 
  -2   0  12      387.52      376.41      8.91 o 
  -1   0  12     3086.76     3093.56     53.01 o 
   0   0  12        0.88       -0.04      1.50 o 
   1   0  12      238.49      197.82      5.35 o 
   2   0  12      896.15      876.60     16.40 o 
   3   0  12      398.97      365.25      8.51 o 
   4   0  12      534.41      531.04     11.44 o 
   5   0  12       34.14       35.27      2.84 o 
   6   0  12       19.61       22.15      2.71 o 
   7   0  12        0.08       -0.54      1.84 o 
   8   0  12        4.17        5.45      3.53 o 
  -5   1  12      124.27      107.44      8.29 o 
  -4   1  12       32.37       44.24      5.82 o 
  -3   1  12       19.02       16.09      3.76 o 
  -2   1  12     1580.57     1563.99     41.96 o 
  -1   1  12      141.05      141.30      4.74 o 
   0   1  12      496.54      481.30     10.45 o 
   1   1  12      540.16      534.56     15.86 o 
   2   1  12      443.90      405.06      8.80 o 
   3   1  12      193.65      191.85      4.13 o 
   4   1  12        0.31       -1.20      1.32 o 
   5   1  12        2.12        1.32      1.97 o 
   6   1  12        8.08        7.79      2.01 o 
   7   1  12        0.33        2.89      1.87 o 
   8   1  12        0.04        1.31      2.75 o 
  -5   2  12        0.30        0.13      3.55 o 
  -4   2  12        6.64        2.71      3.30 o 
  -3   2  12      219.31      213.00     10.86 o 
  -2   2  12       58.65       62.21      5.91 o 
  -1   2  12      397.59      406.58     11.85 o 
   0   2  12      308.40      280.74      7.14 o 
   1   2  12      350.30      351.47     20.65 o 
   2   2  12      248.91      234.82      8.90 o 
   3   2  12      425.99      417.37      9.71 o 
   4   2  12      248.27      249.84      6.41 o 
   5   2  12      309.71      308.40     11.58 o 
   6   2  12      169.97      160.51      8.26 o 
   7   2  12        3.08        2.07      2.80 o 
   8   2  12       26.53       24.78      4.30 o 
  -4   3  12       56.79       57.67      6.68 o 
  -3   3  12       64.44       79.73      7.33 o 
  -2   3  12      176.91      173.88      9.56 o 
  -1   3  12       82.94       62.75      5.81 o 
   0   3  12     1480.31     1436.52     26.23 o 
   1   3  12       11.50        9.99      1.82 o 
   2   3  12     1694.29     1666.08     31.07 o 
   3   3  12      474.51      440.71      9.83 o 
   4   3  12      471.84      488.39     15.60 o 
   5   3  12      181.50      159.76      7.78 o 
   6   3  12        0.10       11.15      3.03 o 
   7   3  12      121.66      112.94      7.21 o 
   8   3  12        0.62        5.28      3.03 o 
   9   3  12        9.84       17.35      4.30 o 
  -4   4  12        7.40        2.84      3.57 o 
  -3   4  12      155.65      169.98     10.47 o 
  -2   4  12        1.65        0.77      2.92 o 
  -1   4  12      352.61      352.38     14.08 o 
   0   4  12       25.21       34.45      4.51 o 
   1   4  12      364.39      358.56      8.67 o 
   2   4  12      278.97      263.97      7.08 o 
   3   4  12      213.67      222.90      6.35 o 
   4   4  12      157.84      158.65      8.74 o 
   5   4  12        6.35       10.35      2.78 o 
   6   4  12       80.89       87.56      6.25 o 
   7   4  12        3.67       12.00      3.26 o 
   8   4  12       24.03       10.96      3.30 o 
   9   4  12       16.91       21.96      4.57 o 
  -3   5  12        0.08       -4.38      2.92 o 
  -2   5  12       45.78       36.60      5.64 o 
  -1   5  12       27.45       35.55      5.22 o 
   0   5  12       31.11       28.04      4.63 o 
   1   5  12       84.22       80.90      3.86 o 
   2   5  12        7.59        5.59      1.58 o 
   3   5  12       60.43       47.38      3.68 o 
   4   5  12      112.56       98.24      5.51 o 
   5   5  12      145.71      175.02      5.95 o 
   6   5  12        2.55        3.59      2.46 o 
   7   5  12       45.03       23.28      4.03 o 
   8   5  12        0.15       -0.65      2.50 o 
  -2   6  12        2.29        7.83      3.86 o 
  -1   6  12       48.67       41.63      5.74 o 
   0   6  12      204.06      184.10     10.02 o 
   1   6  12      206.03      226.26     10.77 o 
   2   6  12       17.05        5.95      2.07 o 
   3   6  12      257.17      252.60      7.87 o 
   4   6  12       31.84       50.65      6.88 o 
   5   6  12       33.22       60.73      3.82 o 
   6   6  12       70.09       51.73      5.28 o 
   7   6  12       14.47       22.02      4.11 o 
   8   6  12       13.23        8.06      3.28 o 
   0   7  12       82.10       78.43      7.25 o 
   1   7  12        1.92       -3.90      2.78 o 
   2   7  12      197.08      206.83     10.39 o 
   3   7  12        0.91       -0.24      1.83 o 
   4   7  12      295.51      376.37      8.27 o 
   5   7  12        3.03        4.35      2.09 o 
   6   7  12       16.48       24.44      4.26 o 
   7   7  12        4.14       11.31      3.51 o 
   8   7  12       32.80       45.30      4.26 o 
   1   8  12        0.29       -3.17      2.63 o 
   2   8  12        0.91        3.09      3.34 o 
   3   8  12        8.13       11.69      3.59 o 
   4   8  12        1.64        5.61      2.28 o 
   5   8  12        1.95        0.21      2.26 o 
   6   8  12       13.93       14.88      4.49 o 
   7   8  12        1.66        2.96      3.55 o 
  -4  -8  13        5.49        1.79      3.21 o 
  -3  -8  13       13.39       10.12      3.65 o 
  -2  -8  13        5.11       14.32      4.20 o 
  -1  -8  13        0.24       -1.54      2.96 o 
   0  -8  13        0.04       -1.38      3.03 o 
  -5  -7  13       33.26       33.81      3.64 o 
  -4  -7  13        8.43       16.41      4.09 o 
  -3  -7  13       61.00       63.52      6.45 o 
  -2  -7  13        6.81        7.62      3.30 o 
  -1  -7  13        4.58        5.55      3.24 o 
   0  -7  13        0.08        0.42      3.21 o 
   1  -7  13       32.20       29.83      3.83 o 
   2  -7  13        2.49       -0.19      3.11 o 
  -6  -6  13        0.75       -0.26      2.04 o 
  -5  -6  13       27.98       29.04      3.39 o 
  -4  -6  13        7.42        1.23      1.93 o 
  -3  -6  13       18.56       29.10      4.61 o 
  -2  -6  13       61.28       52.75      5.51 o 
  -1  -6  13       95.54      115.73      7.73 o 
   0  -6  13       76.59       72.98      6.56 o 
   1  -6  13       25.09       30.44      3.57 o 
   2  -6  13        0.12       -0.41      2.10 o 
   3  -6  13        0.22        3.33      2.38 o 
  -6  -5  13        0.05       -0.88      3.03 o 
  -5  -5  13       93.22       94.61     11.09 o 
  -4  -5  13      185.96      193.36      6.65 o 
  -3  -5  13      126.75      127.22      7.67 o 
  -2  -5  13       33.98       43.59      4.93 o 
  -1  -5  13       33.45       33.59      4.53 o 
   0  -5  13       62.55       64.89      6.04 o 
   1  -5  13       31.47       43.04      3.78 o 
   2  -5  13       30.23       29.35      3.40 o 
   3  -5  13        2.57        3.68      2.30 o 
   4  -5  13        0.67        2.06      2.15 o 
  -6  -4  13        7.68        9.14      3.92 o 
  -5  -4  13       15.02       11.88      2.37 o 
  -4  -4  13      192.56      190.60      9.56 o 
  -3  -4  13        0.63        0.79      1.60 o 
  -2  -4  13        8.28       11.63      2.10 o 
  -1  -4  13       56.76       34.98      4.41 o 
   0  -4  13        5.76       14.63      3.46 o 
   1  -4  13       63.25       70.17      6.04 o 
   2  -4  13       29.38       27.63      3.13 o 
   3  -4  13       33.07       29.14      4.91 o 
   4  -4  13       13.56        9.87      2.52 o 
   5  -4  13        0.10        2.67      3.36 o 
  -6  -3  13       15.84       20.87      5.03 o 
  -5  -3  13        0.43       -0.50      3.23 o 
  -4  -3  13      542.73      506.32     11.92 o 
  -3  -3  13       13.35       18.63      2.45 o 
  -2  -3  13      129.14      111.99      6.58 o 
  -1  -3  13       69.91       62.43      3.28 o 
   0  -3  13      700.61      717.99     21.74 o 
   1  -3  13      103.37       86.80      6.12 o 
   2  -3  13      299.61      295.09      8.38 o 
   3  -3  13      368.52      374.06      9.84 o 
   4  -3  13       45.67       46.08      3.95 o 
   5  -3  13      121.88      115.55     11.09 o 
   6  -3  13        2.55       -4.41      2.94 o 
  -6  -2  13        3.93        7.76      3.94 o 
  -5  -2  13      153.43      164.91      9.89 o 
  -4  -2  13        0.52        1.57      2.69 o 
  -3  -2  13      618.90      605.49     13.25 o 
  -2  -2  13      717.84      666.85     14.03 o 
  -1  -2  13     1095.75     1214.85     23.26 o 
   0  -2  13       11.86        9.81      2.69 o 
   1  -2  13      246.94      257.05     10.38 o 
   2  -2  13      232.86      216.81     12.66 o 
   3  -2  13       26.76       32.32      3.33 o 
   4  -2  13      254.22      250.04      7.54 o 
   5  -2  13       70.27       64.66      4.19 o 
   6  -2  13        0.70        0.19      4.38 o 
   7  -2  13        0.61        5.57      3.72 o 
  -6  -1  13       10.47        9.08      4.28 o 
  -5  -1  13        0.74        3.61      3.42 o 
  -4  -1  13       51.70       42.41      5.28 o 
  -3  -1  13       29.59       33.91      2.90 o 
  -2  -1  13      660.59      676.34     22.45 o 
  -1  -1  13      147.59      129.85      6.75 o 
   0  -1  13        9.13        6.59      2.61 o 
   1  -1  13      488.93      492.33     15.73 o 
   2  -1  13       48.18       79.67      5.62 o 
   3  -1  13       13.15       15.06      2.24 o 
   4  -1  13      464.20      456.19     10.69 o 
   5  -1  13       13.05       12.26      2.25 o 
   6  -1  13        0.43       -2.64      1.76 o 
   7  -1  13        0.20       -1.38      2.98 o 
  -6   0  13        0.02        7.78      4.22 o 
  -5   0  13        0.21        4.15      3.40 o 
  -4   0  13       35.50       27.37      4.82 o 
  -3   0  13       82.08       64.82      5.74 o 
  -2   0  13       33.51       26.70      2.56 o 
  -1   0  13      442.36      431.98      9.99 o 
   0   0  13       26.43       24.59      3.22 o 
   1   0  13      335.97      335.55      7.86 o 
   2   0  13      283.53      325.80     11.86 o 
   3   0  13      108.54      110.11      4.29 o 
   4   0  13      224.33      236.28      6.70 o 
   5   0  13        1.16       -1.22      1.59 o 
   6   0  13       21.46       20.47      2.68 o 
   7   0  13        7.97       10.65      3.63 o 
   8   0  13       19.99       24.03      4.72 o 
  -5   1  13       24.81       39.75      6.39 o 
  -4   1  13      323.45      321.03     14.15 o 
  -3   1  13       45.57       45.27      5.45 o 
  -2   1  13      692.06      683.42     21.62 o 
  -1   1  13      133.46      151.92      5.08 o 
   0   1  13     1074.68     1073.58     20.37 o 
   1   1  13     1024.57     1051.52     28.11 o 
   2   1  13      561.92      487.85     10.36 o 
   3   1  13      814.28      820.34     23.43 o 
   4   1  13      172.22      165.59      5.28 o 
   5   1  13      545.22      556.19     12.00 o 
   6   1  13       23.00       21.17      4.15 o 
   7   1  13       54.54       52.96      5.49 o 
   8   1  13       10.98        8.93      3.55 o 
  -5   2  13       74.62       76.21      7.81 o 
  -4   2  13       14.36       14.59      4.49 o 
  -3   2  13       45.07       42.85      5.64 o 
  -2   2  13      501.15      525.70     18.42 o 
  -1   2  13      605.11      602.90     12.83 o 
   0   2  13      729.90      704.22     14.41 o 
   1   2  13      121.50       99.72      3.97 o 
   2   2  13      449.14      431.22     13.98 o 
   3   2  13      314.94      367.74      8.57 o 
   4   2  13       68.94       58.53      2.97 o 
   5   2  13        0.16       -1.71      2.00 o 
   6   2  13        4.51        8.49      2.98 o 
   7   2  13        0.46        4.45      2.94 o 
   8   2  13        5.23        6.37      3.09 o 
  -4   3  13        0.44        2.23      3.59 o 
  -3   3  13        4.83        8.22      3.86 o 
  -2   3  13       46.84       43.01      5.62 o 
  -1   3  13      133.61      137.90      8.34 o 
   0   3  13      337.21      347.90     17.05 o 
   1   3  13       99.09       89.90     10.57 o 
   2   3  13      856.75      872.57     17.14 o 
   3   3  13        6.82        6.70      1.64 o 
   4   3  13      176.95      181.64      8.30 o 
   5   3  13       57.13       42.46      4.55 o 
   6   3  13        3.38        6.62      2.82 o 
   7   3  13        7.61       10.71      3.21 o 
   8   3  13        9.41        7.20      3.28 o 
  -3   4  13       50.90       73.02      7.39 o 
  -2   4  13       55.15       45.13      5.89 o 
  -1   4  13      477.96      514.47     18.31 o 
   0   4  13       18.77       27.49      4.40 o 
   1   4  13      163.03      161.75     10.89 o 
   2   4  13      816.23      811.87     16.38 o 
   3   4  13      375.71      416.10      9.87 o 
   4   4  13       33.58       33.64      2.70 o 
   5   4  13        8.43       20.83      3.57 o 
   6   4  13      168.62      176.91      8.78 o 
   7   4  13        8.91       13.73      3.40 o 
   8   4  13       39.61       41.40      5.22 o 
  -2   5  13      221.33      239.04     12.15 o 
  -1   5  13        3.47        6.07      3.51 o 
   0   5  13      114.11      108.46      7.75 o 
   1   5  13      426.24      424.46     15.76 o 
   2   5  13      629.94      637.08     13.74 o 
   3   5  13      107.38      106.79      4.47 o 
   4   5  13        7.56        1.68      5.28 o 
   5   5  13        0.18        1.83      1.74 o 
   6   5  13        5.39        6.99      2.82 o 
   7   5  13       23.77       32.69      4.61 o 
   8   5  13        8.25        9.87      3.44 o 
  -1   6  13        0.99        0.23      3.21 o 
   0   6  13       32.13       27.70      5.09 o 
   1   6  13        3.26       -2.09      2.59 o 
   2   6  13       73.50       90.01      4.36 o 
   3   6  13      216.40      185.81      6.36 o 
   4   6  13       12.35        4.99      1.99 o 
   5   6  13      114.18      108.85      5.08 o 
   6   6  13       16.64        2.65      2.73 o 
   7   6  13       28.51       23.49      4.26 o 
   8   6  13       15.15       11.56      3.61 o 
   0   7  13      104.10       87.28      7.75 o 
   1   7  13        5.44       -1.52      2.88 o 
   2   7  13       87.00       95.45      7.29 o 
   3   7  13       60.55       40.54      2.87 o 
   4   7  13      102.15      126.41      5.71 o 
   5   7  13      233.38      187.77      6.89 o 
   6   7  13       33.43       53.90      5.57 o 
   7   7  13       69.14       47.11      5.64 o 
   2   8  13       31.51       19.56      4.86 o 
   3   8  13       40.86       57.46      6.35 o 
   4   8  13       16.61       15.89      6.21 o 
   5   8  13       27.74       58.36      4.49 o 
   6   8  13        0.52        4.05      3.63 o 
  -3  -8  14       33.35       43.95      5.89 o 
  -2  -8  14        5.15        2.82      3.53 o 
  -1  -8  14        4.15        6.37      3.76 o 
  -5  -7  14        0.75        1.84      3.03 o 
  -4  -7  14       47.11       49.57      6.01 o 
  -3  -7  14        1.43        1.25      3.07 o 
  -2  -7  14        0.02       -1.15      2.65 o 
  -1  -7  14       18.87       28.43      5.11 o 
   0  -7  14        4.81        8.75      4.05 o 
   1  -7  14        8.15        7.26      4.09 o 
  -5  -6  14        0.55        1.63      2.15 o 
  -4  -6  14       12.71       12.34      3.59 o 
  -3  -6  14       58.78       60.16      6.12 o 
  -2  -6  14       50.48       49.42      5.70 o 
  -1  -6  14        6.14        5.61      3.42 o 
   0  -6  14       22.61       10.48      3.67 o 
   1  -6  14        0.42       -2.92      2.98 o 
   2  -6  14       82.32       74.69      5.05 o 
   3  -6  14        0.77        0.89      2.22 o 
  -6  -5  14        7.83        9.66      4.01 o 
  -5  -5  14       10.05        6.96      2.38 o 
  -4  -5  14       68.22       68.58      8.05 o 
  -3  -5  14      219.45      211.81     10.12 o 
  -2  -5  14      293.61      346.09     13.65 o 
  -1  -5  14      121.52       91.42      6.77 o 
   0  -5  14       87.13       93.42      7.02 o 
   1  -5  14      310.09      331.54     13.86 o 
   2  -5  14        3.54        8.10      2.50 o 
   3  -5  14       68.45       64.82      4.51 o 
   4  -5  14        6.69        8.99      2.62 o 
  -6  -4  14        4.41        1.71      3.42 o 
  -5  -4  14       86.72       78.45      6.91 o 
  -4  -4  14        6.76        7.28      2.20 o 
  -3  -4  14       17.79       25.03      3.26 o 
  -2  -4  14       58.23       47.49      5.10 o 
  -1  -4  14      106.87      120.35      7.27 o 
   0  -4  14      161.36      192.14      9.66 o 
   1  -4  14        0.05        4.93      2.94 o 
   2  -4  14      302.02      316.47     16.77 o 
   3  -4  14       43.16       35.72      3.46 o 
   4  -4  14       62.13       58.12      4.33 o 
   5  -4  14       23.47       24.02      3.39 o 
  -6  -3  14        0.45       -0.73      3.51 o 
  -5  -3  14        7.07       10.29      4.15 o 
  -4  -3  14       56.67       61.44      3.92 o 
  -3  -3  14      389.15      396.61     24.18 o 
  -2  -3  14       10.25        9.75      3.13 o 
  -1  -3  14       35.74       52.57      4.99 o 
   0  -3  14      128.75      131.22      7.88 o 
   1  -3  14        1.90        2.55      2.50 o 
   2  -3  14        9.83        8.94      3.11 o 
   3  -3  14       25.80       24.76      3.05 o 
   4  -3  14        1.86        3.86      2.14 o 
   5  -3  14       70.26       64.98     10.27 o 
   6  -3  14        8.11        9.14      3.80 o 
  -6  -2  14        8.66       10.79      4.38 o 
  -5  -2  14       41.88       52.26      6.35 o 
  -4  -2  14        0.14        2.25      3.11 o 
  -3  -2  14       47.76       50.65      3.54 o 
  -2  -2  14      206.23      178.48      6.04 o 
  -1  -2  14      765.13      773.99     18.66 o 
   0  -2  14      444.49      383.09     13.62 o 
   1  -2  14      357.11      338.27     12.62 o 
   2  -2  14      529.48      521.52     25.75 o 
   3  -2  14        0.47       -0.25      1.73 o 
   4  -2  14       33.20       50.84      3.64 o 
   5  -2  14       39.49       36.22      6.98 o 
   6  -2  14        5.60        5.49      2.41 o 
  -6  -1  14       48.84       58.27      7.45 o 
  -5  -1  14       27.57       27.43      5.28 o 
  -4  -1  14       60.75       73.74      6.75 o 
  -3  -1  14       22.17       23.38      4.18 o 
  -2  -1  14      638.18      666.58     14.20 o 
  -1  -1  14      320.34      290.81     10.83 o 
   0  -1  14       95.07      103.67      4.85 o 
   1  -1  14      922.35      936.77     26.49 o 
   2  -1  14        2.29        3.24      2.30 o 
   3  -1  14      971.59      981.13     28.06 o 
   4  -1  14      466.39      490.26     11.48 o 
   5  -1  14       45.65       38.62      3.90 o 
   6  -1  14        4.10        6.82      2.35 o 
   7  -1  14       50.55       58.26      9.51 o 
  -5   0  14        6.22        8.27      4.11 o 
  -4   0  14        5.00        1.25      3.34 o 
  -3   0  14        2.12        4.63      3.21 o 
  -2   0  14      240.74      264.20     11.05 o 
  -1   0  14       65.94       80.84      3.97 o 
   0   0  14      114.18      114.09      6.17 o 
   1   0  14        9.11       11.20      1.90 o 
   2   0  14       36.71       29.50      3.95 o 
   3   0  14       71.10       77.96      3.96 o 
   4   0  14       10.14        9.40      2.54 o 
   5   0  14      121.53      128.41     12.88 o 
   6   0  14       44.76       47.50      4.97 o 
   7   0  14        6.12        5.99      2.27 o 
  -5   1  14       39.67       33.93      6.26 o 
  -4   1  14        6.74        5.01      3.49 o 
  -3   1  14        5.83        4.07      3.21 o 
  -2   1  14       70.86       76.19      6.20 o 
  -1   1  14       29.92       37.61      2.87 o 
   0   1  14      530.79      566.58     12.27 o 
   1   1  14      144.87      153.78      7.34 o 
   2   1  14      854.93      840.08     16.37 o 
   3   1  14      206.49      215.88      9.31 o 
   4   1  14        2.41        4.38      2.57 o 
   5   1  14      257.76      262.98     11.34 o 
   6   1  14       47.03       42.62      5.01 o 
   7   1  14       19.39       25.78      4.55 o 
   8   1  14       29.28       28.12      4.82 o 
  -4   2  14        4.70       -2.40      2.92 o 
  -3   2  14      201.34      209.61     11.04 o 
  -2   2  14        5.94       10.62      3.57 o 
  -1   2  14      266.65      255.57     11.28 o 
   0   2  14      989.39     1027.53     19.95 o 
   1   2  14      233.55      211.37      6.27 o 
   2   2  14      527.44      504.65     15.96 o 
   3   2  14      122.67      127.92      4.47 o 
   4   2  14      559.60      532.39     17.18 o 
   5   2  14       12.87       10.46      3.24 o 
   6   2  14        4.84        4.97      2.88 o 
   7   2  14       34.08       25.85      4.49 o 
   8   2  14       54.13       55.77      6.01 o 
  -4   3  14       53.55       59.72      7.39 o 
  -3   3  14        2.45        5.30      3.67 o 
  -2   3  14       78.19       83.90      7.23 o 
  -1   3  14      201.78      205.58     10.33 o 
   0   3  14       71.96       71.77      3.68 o 
   1   3  14      741.04      723.54     14.93 o 
   2   3  14        5.08        2.61      1.52 o 
   3   3  14       16.10       17.93      3.19 o 
   4   3  14       29.83       39.44      4.34 o 
   5   3  14      114.18      134.24      7.65 o 
   6   3  14        0.07       -1.36      2.48 o 
   7   3  14        0.53        3.82      2.59 o 
   8   3  14       10.85       11.69      3.63 o 
  -3   4  14        0.25        2.36      3.40 o 
  -2   4  14       28.30       35.89      5.74 o 
  -1   4  14       57.04       53.42      5.93 o 
   0   4  14       17.58       17.60      4.17 o 
   1   4  14        3.10        1.47      1.51 o 
   2   4  14      112.76      112.17      4.59 o 
   3   4  14      131.10      143.64      5.18 o 
   4   4  14       66.46       53.91      3.26 o 
   5   4  14        0.16        1.48      2.19 o 
   6   4  14       79.49       71.04      5.87 o 
   7   4  14        9.50        5.84      3.17 o 
   8   4  14       10.56        7.20      3.40 o 
  -2   5  14       20.21       31.17      5.47 o 
  -1   5  14        5.24        3.26      3.53 o 
   0   5  14      216.50      226.60     11.15 o 
   1   5  14       96.50      110.87      7.52 o 
   2   5  14      233.83      243.63      7.29 o 
   3   5  14      109.93      104.01      6.49 o 
   4   5  14        0.74        3.48      1.93 o 
   5   5  14      293.68      286.98      8.24 o 
   6   5  14        2.47       -1.02      2.53 o 
   7   5  14       42.65       50.63      5.60 o 
   8   5  14        1.73       -3.46      2.53 o 
  -1   6  14       20.13       26.20      5.22 o 
   0   6  14       30.04       35.18      5.68 o 
   1   6  14       43.31       47.67      5.83 o 
   2   6  14       94.54       97.16      7.02 o 
   3   6  14        0.02        1.12      1.78 o 
   4   6  14       62.24       82.19     11.35 o 
   5   6  14      161.24      198.29     22.07 o 
   6   6  14        7.73       15.45      3.69 o 
   7   6  14        0.34       -0.40      2.75 o 
   8   6  14        0.94        5.34      3.36 o 
   1   7  14        2.34        1.73      3.40 o 
   2   7  14       14.22       10.21      3.74 o 
   3   7  14       11.16        6.32      2.16 o 
   4   7  14       30.03       35.90      3.41 o 
   5   7  14        0.00        8.24      2.43 o 
   6   7  14        5.09        2.71      3.05 o 
   7   7  14        9.26        5.28      3.11 o 
   3   8  14        0.12       -0.73      2.73 o 
   4   8  14       44.16       34.81      3.74 o 
   5   8  14        0.49        0.42      2.27 o 
  -4  -7  15        6.42        1.50      2.88 o 
  -3  -7  15       75.02       74.95      7.16 o 
  -2  -7  15       29.94       45.93      6.03 o 
  -1  -7  15       15.06       18.93      4.88 o 
   0  -7  15        0.00       -2.92      3.28 o 
   1  -7  15       30.92       47.16      6.60 o 
  -5  -6  15        0.01        0.78      2.06 o 
  -4  -6  15        0.53        1.19      3.11 o 
  -3  -6  15       26.37       16.47      4.18 o 
  -2  -6  15       22.72       11.23      3.78 o 
  -1  -6  15        0.27        1.09      2.98 o 
   0  -6  15        6.23       11.69      3.84 o 
   1  -6  15        0.13       -1.50      3.05 o 
   2  -6  15       10.20        9.59      2.88 o 
   3  -6  15        3.02        2.40      4.53 o 
  -5  -5  15        9.52        9.51      2.54 o 
  -4  -5  15        7.14        7.72      3.28 o 
  -3  -5  15        4.87       -2.71      2.28 o 
  -2  -5  15        8.71       10.48      3.57 o 
  -1  -5  15       31.62       23.30      4.47 o 
   0  -5  15        0.61        0.75      2.90 o 
   1  -5  15       12.65       10.08      3.86 o 
   2  -5  15        1.03       -2.66      1.96 o 
   3  -5  15        0.12        0.14      2.63 o 
   4  -5  15       10.20        8.85      2.78 o 
  -5  -4  15       21.05       25.28      4.95 o 
  -4  -4  15       20.05       16.08      2.78 o 
  -3  -4  15        0.36       -0.86      2.46 o 
  -2  -4  15       84.02       72.69      6.06 o 
  -1  -4  15       70.08       76.09      6.37 o 
   0  -4  15      261.89      258.56     11.66 o 
   1  -4  15       11.87       11.50      3.53 o 
   2  -4  15       38.93       45.31      3.81 o 
   3  -4  15        2.34        8.76      2.51 o 
   4  -4  15       40.42       38.01      3.83 o 
   5  -4  15       17.29       21.71      6.99 o 
  -5  -3  15        0.38        1.48      3.46 o 
  -4  -3  15       44.27       48.48      5.79 o 
  -3  -3  15      634.72      612.50     13.84 o 
  -2  -3  15      172.20      173.91      8.72 o 
  -1  -3  15      205.36      219.29     10.12 o 
   0  -3  15        0.08       -0.67      2.44 o 
   1  -3  15      226.11      229.18     10.65 o 
   2  -3  15       41.39       42.11      4.97 o 
   3  -3  15        1.41       -0.07      1.86 o 
   4  -3  15       23.18       19.45      2.95 o 
   5  -3  15       28.44       24.56      3.35 o 
   6  -3  15       10.34       12.54      4.30 o 
  -5  -2  15        0.01       -2.67      3.26 o 
  -4  -2  15       27.38       30.31      4.95 o 
  -3  -2  15       96.75       95.12     11.74 o 
  -2  -2  15       87.41       69.23      4.24 o 
  -1  -2  15       54.68       44.08      3.12 o 
   0  -2  15       16.99       24.40      3.92 o 
   1  -2  15        8.62        9.66      2.94 o 
   2  -2  15        6.98        5.95      2.98 o 
   3  -2  15        0.35        0.70      1.80 o 
   4  -2  15       96.27       93.79      4.74 o 
   5  -2  15       35.72       26.99      3.62 o 
   6  -2  15        8.10        5.61      4.10 o 
  -5  -1  15       10.03       11.71      4.34 o 
  -4  -1  15       20.40       12.07      4.07 o 
  -3  -1  15      120.99      117.60      7.54 o 
  -2  -1  15        0.62        0.23      1.65 o 
  -1  -1  15      100.78       91.43      5.77 o 
   0  -1  15       72.99       74.67      3.73 o 
   1  -1  15      652.11      659.66     20.31 o 
   2  -1  15      129.00      118.60      7.02 o 
   3  -1  15      361.13      350.85      9.21 o 
   4  -1  15        0.92        5.52      2.06 o 
   5  -1  15        4.32        6.41      2.23 o 
   6  -1  15       57.08       61.78      7.26 o 
   7  -1  15        6.76        4.61      2.54 o 
  -5   0  15       48.36       49.57      6.72 o 
  -4   0  15       10.65       10.21      3.94 o 
  -3   0  15      253.68      244.52     11.53 o 
  -2   0  15      425.48      410.72     15.14 o 
  -1   0  15        0.18        0.94      2.07 o 
   0   0  15      450.83      421.14     14.18 o 
   1   0  15        3.37        2.36      1.48 o 
   2   0  15      648.62      628.35     19.70 o 
   3   0  15       11.75        9.87      2.92 o 
   4   0  15       57.09       60.41      3.70 o 
   5   0  15        2.24        1.45      4.49 o 
   6   0  15       44.13       46.02      3.62 o 
   7   0  15       26.60       23.59      4.63 o 
  -4   1  15       92.69       98.97      8.23 o 
  -3   1  15      182.02      148.88      9.24 o 
  -1   1  15     1078.47     1087.42     21.23 o 
   0   1  15      115.15      124.01      4.87 o 
   1   1  15      291.86      288.20     10.99 o 
   2   1  15       43.57       41.85      2.73 o 
   3   1  15        5.93       13.96      3.17 o 
   4   1  15       44.22       50.51      5.18 o 
   5   1  15        3.79        3.61      2.94 o 
   6   1  15        0.05       -2.73      2.30 o 
   7   1  15        2.06        2.25      3.13 o 
  -4   2  15       13.89        6.78      3.97 o 
  -3   2  15       47.78       40.82      5.95 o 
  -2   2  15       64.43       57.79      6.29 o 
  -1   2  15      218.48      222.86     10.75 o 
   0   2  15       68.39       70.18      3.75 o 
   1   2  15      427.58      441.23     13.88 o 
   2   2  15      408.77      424.20     14.45 o 
   3   2  15       71.42       69.27      3.45 o 
   4   2  15       90.47      107.11      6.69 o 
   5   2  15      136.58      143.98      8.00 o 
   6   2  15       12.44       22.61      4.22 o 
   7   2  15       13.54       11.67      3.95 o 
   8   2  15        4.29        6.16      3.46 o 
  -3   3  15        3.46        9.23      4.03 o 
  -2   3  15      238.90      232.76     11.82 o 
  -1   3  15       67.91       72.85      6.60 o 
   0   3  15       22.06       20.98      4.15 o 
   1   3  15      662.66      646.04     19.54 o 
   2   3  15        0.26       -0.70      3.05 o 
   3   3  15      771.33      793.95     23.30 o 
   4   3  15       94.86       73.77      5.56 o 
   5   3  15      125.51      135.39      7.75 o 
   6   3  15       20.23       14.36      3.80 o 
   7   3  15        6.24        6.18      3.28 o 
   8   3  15        0.19        0.31      2.98 o 
  -2   4  15       28.09       38.60      5.85 o 
  -1   4  15       70.30       66.35      6.66 o 
   0   4  15      274.78      296.15     13.00 o 
   1   4  15       11.02        9.61      2.04 o 
   2   4  15       69.07       69.05      3.69 o 
   3   4  15        2.92        1.25      1.55 o 
   4   4  15       18.75       27.69      2.70 o 
   5   4  15        0.38        0.52      2.30 o 
   6   4  15        0.32        2.32      2.65 o 
   7   4  15        3.13        1.42      2.98 o 
   8   4  15        0.01       -3.82      2.55 o 
  -1   5  15        8.65        4.59      4.01 o 
   0   5  15       16.62       22.15      4.70 o 
   1   5  15        0.05       -1.38      2.69 o 
   2   5  15      163.23      158.16      5.81 o 
   3   5  15       20.10       12.54      3.63 o 
   4   5  15       53.55       66.63      8.01 o 
   5   5  15       34.66       23.37      2.80 o 
   6   5  15       68.95       41.89      5.05 o 
   7   5  15        1.19       -3.29      2.19 o 
   0   6  15       96.33       80.71      7.52 o 
   1   6  15       91.48       87.52      7.62 o 
   2   6  15       62.21       56.38      6.16 o 
   3   6  15       37.64       52.33      3.68 o 
   4   6  15      213.28      225.99     15.59 o 
   5   6  15       56.42       35.55      3.51 o 
   6   6  15      264.64      297.65     12.78 o 
   7   6  15        5.16        5.20      3.05 o 
   1   7  15       71.54       69.67      7.12 o 
   2   7  15       16.68       19.37      4.84 o 
   3   7  15      166.52      189.24     10.26 o 
   4   7  15        6.15        1.86      2.04 o 
   5   7  15       74.03      104.24      5.33 o 
   6   7  15       15.34       16.72      3.88 o 
  -3  -7  16        0.24        1.31      3.30 o 
  -2  -7  16       30.20       24.07      5.16 o 
  -1  -7  16       31.77       30.54      5.47 o 
   0  -7  16       15.84        6.18      3.80 o 
  -4  -6  16        1.85        4.97      3.24 o 
  -3  -6  16       11.83        9.50      3.65 o 
  -2  -6  16      283.92      285.31     13.20 o 
  -1  -6  16        1.73        3.80      3.32 o 
   0  -6  16       42.37       54.66      6.54 o 
   1  -6  16        0.55        3.21      3.78 o 
   2  -6  16        0.94        2.73      2.35 o 
  -5  -5  16        7.41       12.79      2.79 o 
  -4  -5  16       31.73       36.26      5.20 o 
  -3  -5  16       68.66       77.33      6.85 o 
  -2  -5  16        3.60       -1.71      2.76 o 
  -1  -5  16      125.61      144.26      8.86 o 
   0  -5  16       13.26       14.11      4.09 o 
   1  -5  16       54.84       57.11      6.41 o 
   2  -5  16       42.15       42.05      5.80 o 
   3  -5  16        5.95       10.42      2.81 o 
  -5  -4  16        0.98       -1.77      3.51 o 
  -4  -4  16       41.33       45.35      3.86 o 
  -3  -4  16        6.49        7.91      3.32 o 
  -2  -4  16       10.98       14.90      3.63 o 
  -1  -4  16        7.09        7.49      3.21 o 
   0  -4  16       22.59       27.10      4.68 o 
   1  -4  16        1.41       -0.52      2.61 o 
   2  -4  16       39.45       41.72      5.43 o 
   3  -4  16        8.22        6.25      2.66 o 
   4  -4  16        6.09        5.04      3.06 o 
  -5  -3  16       27.38       28.83      5.45 o 
  -4  -3  16        0.47        3.51      3.49 o 
  -3  -3  16       82.04       72.81      6.12 o 
  -2  -3  16       24.32       37.51      4.80 o 
  -1  -3  16      428.81      436.61     15.99 o 
   0  -3  16       29.64       14.45      3.76 o 
   1  -3  16      177.91      208.15     10.10 o 
   2  -3  16       41.76       39.69      5.14 o 
   3  -3  16      107.83      118.49      5.52 o 
   4  -3  16       17.09       17.44      2.88 o 
   5  -3  16       26.92       24.08      3.42 o 
  -5  -2  16       23.90       30.19      5.66 o 
  -4  -2  16       20.24       18.33      4.63 o 
  -3  -2  16       16.15       11.54      2.40 o 
  -2  -2  16       84.81       91.81      4.62 o 
  -1  -2  16       14.39       17.72      3.76 o 
   0  -2  16      155.63      167.29      8.72 o 
   1  -2  16      363.65      315.98     12.51 o 
   2  -2  16      284.79      298.57     12.41 o 
   3  -2  16       58.70       64.91      5.50 o 
   4  -2  16        7.84       11.23      2.59 o 
   5  -2  16       76.24       68.54      4.82 o 
   6  -2  16       18.63       25.63      3.40 o 
  -5  -1  16        4.47        5.55      4.11 o 
  -4  -1  16       22.58       19.33      4.68 o 
  -3  -1  16      102.85      105.06      7.60 o 
  -2  -1  16       83.69       75.37      4.11 o 
  -1  -1  16       36.69       48.11      4.59 o 
   0  -1  16      151.27      140.42      7.59 o 
   1  -1  16       56.08       55.28      5.18 o 
   2  -1  16        5.69        5.43      2.73 o 
   3  -1  16        0.97        5.41      3.05 o 
   4  -1  16       33.11       38.29      3.40 o 
   5  -1  16       47.26       44.81      3.75 o 
   6  -1  16        6.61        6.53      2.32 o 
  -4   0  16       59.05       52.68      6.58 o 
  -3   0  16       10.73       15.03      4.20 o 
  -2   0  16       13.18       11.17      3.78 o 
  -1   0  16      378.86      372.33      9.51 o 
   0   0  16      213.11      223.86      9.64 o 
   1   0  16        0.88       -1.59      2.17 o 
   2   0  16      288.70      313.08     12.37 o 
   3   0  16       34.76       32.53      4.43 o 
   4   0  16       77.74       78.51      4.25 o 
   5   0  16        2.52        6.62      3.40 o 
   6   0  16       14.49        5.70      3.32 o 
   7   0  16        5.93        6.74      3.63 o 
  -4   1  16       35.24       40.59      6.39 o 
  -3   1  16      174.48      170.95      9.89 o 
  -2   1  16       90.69       73.74      6.66 o 
  -1   1  16       87.64       91.15      4.47 o 
   0   1  16       49.84       48.07      4.16 o 
   1   1  16     1081.49     1114.79     30.58 o 
   2   1  16       84.91       87.49      6.20 o 
   3   1  16      310.02      338.82     13.00 o 
   4   1  16      250.95      247.90     11.09 o 
   5   1  16        3.35        1.73      2.78 o 
   6   1  16        1.76        2.61      2.86 o 
   7   1  16        4.10        5.47      3.34 o 
  -3   2  16        8.66        8.93      4.03 o 
  -2   2  16       43.65       49.67      6.22 o 
  -1   2  16       54.86       56.86      6.10 o 
   0   2  16       33.45       29.75      2.87 o 
   1   2  16       26.41       21.96      2.51 o 
   2   2  16       39.43       35.16      4.36 o 
   3   2  16       35.85       35.10      4.49 o 
   4   2  16        0.62        2.84      2.44 o 
   5   2  16       16.91       18.49      3.84 o 
   6   2  16        2.57        1.67      2.78 o 
   7   2  16       40.87       36.14      5.26 o 
  -3   3  16       22.95       16.53      4.72 o 
  -2   3  16       10.89        5.01      3.94 o 
  -1   3  16       39.88       39.52      5.60 o 
   0   3  16      111.41      123.46      8.04 o 
   1   3  16      249.58      247.19     17.23 o 
   2   3  16       77.70       84.72      4.12 o 
   3   3  16      295.44      298.09     11.74 o 
   4   3  16       39.73       41.72      4.68 o 
   5   3  16        8.68       11.13      3.49 o 
   6   3  16       15.64        8.91      3.53 o 
   7   3  16      105.85      101.15      7.69 o 
   8   3  16       22.54       19.14      4.66 o 
  -2   4  16      113.75      110.24      8.54 o 
  -1   4  16       19.15       18.10      4.53 o 
   0   4  16      247.66      264.44     12.13 o 
   1   4  16        1.32        0.21      2.69 o 
   2   4  16      377.62      416.80     10.38 o 
   3   4  16        4.38        6.66      1.84 o 
   4   4  16       49.48       64.52      4.14 o 
   5   4  16      224.00      213.51     10.31 o 
   6   4  16      186.68      211.34     10.52 o 
   7   4  16        1.20       -3.82      2.55 o 
  -1   5  16       40.45       44.82      6.41 o 
   0   5  16        9.61       13.86      4.24 o 
   1   5  16      237.69      267.77     12.49 o 
   2   5  16       18.12       13.81      3.21 o 
   3   5  16       23.03       37.78      3.58 o 
   4   5  16       78.45       75.74      5.03 o 
   5   5  16      206.87      231.34     10.25 o 
   6   5  16        4.20        4.70      3.03 o 
   7   5  16        0.34       -3.23      2.46 o 
   0   6  16        0.16        1.48      3.72 o 
   1   6  16        6.07        7.85      3.97 o 
   2   6  16       63.78       45.50      5.76 o 
   3   6  16        1.12        1.86      1.96 o 
   4   6  16       15.14        6.68      2.25 o 
   5   6  16       36.40       20.87      2.92 o 
   6   6  16        8.40       13.78      3.86 o 
   7   6  16       17.23       13.55      3.74 o 
   2   7  16       18.40       18.74      4.47 o 
   3   7  16       74.20       72.63      6.95 o 
   4   7  16       58.87       40.06      6.86 o 
   5   7  16       18.41       29.63      3.52 o 
   6   7  16       93.30       62.15      4.47 o 
  -3  -6  17        8.58        3.51      3.15 o 
  -2  -6  17       17.22       22.82      5.01 o 
  -1  -6  17       18.55       17.62      4.57 o 
   0  -6  17       16.75       18.47      4.76 o 
   1  -6  17       20.28       16.72      4.61 o 
  -4  -5  17       24.95       25.18      4.74 o 
  -3  -5  17       13.16       19.87      4.34 o 
  -2  -5  17       73.86       71.24      6.87 o 
  -1  -5  17       17.88       31.60      5.49 o 
   0  -5  17       44.68       32.88      5.39 o 
   1  -5  17       36.15       50.17      6.39 o 
   2  -5  17       27.25       30.33      5.47 o 
   3  -5  17        0.40        1.88      2.46 o 
  -4  -4  17        5.92        5.33      2.40 o 
  -3  -4  17       21.25       17.01      3.97 o 
  -2  -4  17      187.89      206.46     10.47 o 
  -1  -4  17       12.86       15.72      4.01 o 
   0  -4  17        1.30        0.54      2.75 o 
   1  -4  17       45.73       45.81      5.72 o 
   2  -4  17        5.32       17.49      4.30 o 
   3  -4  17        1.03       -0.49      2.02 o 
   4  -4  17        0.04        3.23      2.25 o 
  -4  -3  17        8.23        4.63      3.57 o 
  -3  -3  17        9.70       16.74      4.38 o 
  -2  -3  17        0.95        0.63      2.67 o 
  -1  -3  17      217.20      205.39     10.14 o 
   0  -3  17      100.17      109.91      7.67 o 
   1  -3  17        0.93        2.92      2.67 o 
   2  -3  17       39.28       35.62      5.20 o 
   3  -3  17       10.87        8.43      3.27 o 
   4  -3  17       14.23       13.67      2.80 o 
   5  -3  17        0.37        1.34      2.25 o 
  -4  -2  17       36.25       27.64      5.09 o 
  -3  -2  17        0.04       -0.98      2.55 o 
  -2  -2  17      130.07      121.38      5.38 o 
  -1  -2  17       15.54        6.22      3.05 o 
   0  -2  17       38.20       42.49      4.99 o 
   1  -2  17      190.94      152.45      8.45 o 
   2  -2  17      177.16      194.69      9.97 o 
   3  -2  17      157.00      158.48      9.05 o 
   4  -2  17       35.33       29.50      3.40 o 
   5  -2  17        0.08        0.86      2.04 o 
   6  -2  17       14.03       10.94      2.75 o 
  -4  -1  17        0.94       -1.94      3.26 o 
  -3  -1  17       92.88       79.42      6.96 o 
  -2  -1  17       16.46       15.66      2.61 o 
  -1  -1  17      185.98      204.33      9.41 o 
   0  -1  17      229.25      208.87      9.77 o 
   1  -1  17      109.49      128.63      7.71 o 
   2  -1  17      235.33      248.17     10.96 o 
   3  -1  17       16.59       21.46      4.28 o 
   4  -1  17        0.61        1.20      2.04 o 
   5  -1  17        9.51        8.73      2.54 o 
   6  -1  17        9.94       10.88      2.71 o 
  -4   0  17       36.79       40.40      6.10 o 
  -3   0  17        6.90       10.12      4.30 o 
  -2   0  17       83.30      105.82      7.62 o 
  -1   0  17       21.26       25.63      3.69 o 
   0   0  17       41.18       51.13      4.84 o 
   1   0  17       74.51       82.57      6.27 o 
   2   0  17       37.74       39.96      4.82 o 
   3   0  17        4.27        2.07      2.61 o 
   4   0  17       21.86       24.15      4.61 o 
   5   0  17       85.15       88.10      7.25 o 
   6   0  17        2.14        1.52      3.34 o 
   7   0  17        0.05        5.76      3.63 o 
  -3   1  17        0.65        1.96      3.23 o 
  -2   1  17        0.18       -2.55      3.11 o 
  -1   1  17      331.80      341.13     13.71 o 
   0   1  17       29.67       40.92      3.25 o 
   1   1  17      203.28      212.83      9.50 o 
   2   1  17       59.38       65.91      5.70 o 
   3   1  17       41.37       43.64      5.14 o 
   4   1  17      205.27      217.35     10.52 o 
   5   1  17       33.94       45.16      5.66 o 
   6   1  17      186.99      189.30     10.39 o 
   7   1  17       23.33       23.09      4.76 o 
  -3   2  17       14.88       13.71      4.65 o 
  -2   2  17       99.17      104.07      8.00 o 
  -1   2  17       13.12       15.26      4.34 o 
   0   2  17      119.42      138.97      5.54 o 
   1   2  17      161.81      166.14      5.90 o 
   2   2  17      337.12      368.24     13.65 o 
   3   2  17      404.41      417.46     15.24 o 
   4   2  17       35.54       36.18      4.78 o 
   5   2  17       81.99       97.42      7.21 o 
   6   2  17       36.91       45.37      5.64 o 
   7   2  17       54.36       63.98      6.72 o 
  -2   3  17        0.45       -4.20      3.15 o 
  -1   3  17      168.86      171.74      9.87 o 
   0   3  17       54.83       70.20      6.54 o 
   1   3  17       43.20       48.47      6.43 o 
   2   3  17        4.77        4.10      1.83 o 
   3   3  17       46.66       45.67      4.93 o 
   4   3  17       68.13       87.17      6.39 o 
   5   3  17        9.31       13.78      3.72 o 
   6   3  17       31.26       25.59      4.66 o 
   7   3  17       16.04       11.77      3.82 o 
  -1   4  17       13.51       18.03      5.03 o 
   0   4  17        0.50       -2.23      3.19 o 
   1   4  17        7.52        2.53      3.07 o 
   2   4  17      207.09      202.54      6.77 o 
   3   4  17       29.30       35.42      5.51 o 
   4   4  17        6.01        4.22      1.84 o 
   5   4  17       63.73       51.29      5.51 o 
   6   4  17        1.87        5.18      3.13 o 
   7   4  17       61.96       43.48      5.60 o 
   0   5  17        0.99       -2.53      3.30 o 
   1   5  17      123.55      120.43      8.38 o 
   2   5  17        4.55        0.00      3.17 o 
   3   5  17      144.69      167.67      6.34 o 
   4   5  17      212.01      199.18      6.87 o 
   5   5  17        2.92       11.60      2.48 o 
   6   5  17       95.60       94.33      7.12 o 
   7   5  17       19.70       31.85      5.32 o 
   1   6  17       16.93       10.54      4.15 o 
   2   6  17       63.29       75.59      7.08 o 
   3   6  17        0.37       -0.15      1.90 o 
   4   6  17       75.86       89.71      6.43 o 
   5   6  17       28.74       43.76      3.76 o 
   6   6  17        0.16        2.75      3.05 o 
  -2  -6  18        1.01        3.46      3.21 o 
  -1  -6  18       20.54       30.64      5.51 o 
   0  -6  18       39.88       45.99      6.93 o 
  -3  -5  18        9.17        6.47      3.63 o 
  -2  -5  18        4.32        0.98      2.96 o 
  -1  -5  18       11.64        7.89      3.78 o 
   0  -5  18        9.23       16.22      4.28 o 
   1  -5  18       20.90       12.52      4.26 o 
   2  -5  18        3.56        3.78      3.69 o 
  -3  -4  18        1.22       -0.13      2.88 o 
  -2  -4  18      149.08      145.04      9.07 o 
  -1  -4  18        5.90        9.43      3.61 o 
   0  -4  18        5.35        6.78      3.67 o 
   1  -4  18       91.13       91.91      7.67 o 
   2  -4  18        4.29        4.90      3.46 o 
   3  -4  18       13.35       17.99      4.59 o 
  -4  -3  18        4.67        4.20      3.78 o 
  -3  -3  18       19.88       30.33      4.86 o 
  -2  -3  18       15.92       17.58      3.95 o 
  -1  -3  18        0.09       -1.54      2.78 o 
   0  -3  18      144.41      152.94      8.84 o 
   1  -3  18        1.73        3.57      3.03 o 
   2  -3  18       97.78      103.51      7.67 o 
   3  -3  18        0.61        1.65      2.90 o 
   4  -3  18        6.25       10.16      2.78 o 
  -4  -2  18        7.87       12.92      4.40 o 
  -3  -2  18        9.26        8.66      3.67 o 
  -2  -2  18        2.67        5.55      2.90 o 
  -1  -2  18        7.83       15.76      3.74 o 
   0  -2  18       17.40       16.39      3.76 o 
   1  -2  18        3.81        5.82      3.26 o 
   2  -2  18        0.18        5.66      2.90 o 
   3  -2  18       24.81       21.42      4.45 o 
   4  -2  18        2.02       -0.61      2.13 o 
   5  -2  18       29.57       30.87      3.56 o 
  -4  -1  18       11.09        8.77      4.32 o 
  -3  -1  18       18.55       22.02      4.74 o 
  -2  -1  18        0.88       -0.52      2.69 o 
  -1  -1  18      134.75      130.63      7.73 o 
   0  -1  18       41.36       40.00      4.89 o 
   1  -1  18        6.48        9.12      3.15 o 
   2  -1  18       12.61        7.51      3.15 o 
   3  -1  18        0.06       -0.61      2.63 o 
   4  -1  18       41.37       47.82      3.94 o 
   5  -1  18        0.29       -0.66      2.03 o 
   6  -1  18        2.07        3.15      3.46 o 
  -3   0  18        1.33       -4.29      2.86 o 
  -2   0  18      115.70      125.23      8.40 o 
  -1   0  18        6.78        7.65      2.31 o 
   0   0  18       65.83       71.90      5.87 o 
   1   0  18      232.23      213.13     10.06 o 
   2   0  18       10.62       15.74      3.74 o 
   3   0  18      139.63      152.00      8.59 o 
   4   0  18       62.30       66.81      6.39 o 
   5   0  18       91.92       95.73      7.46 o 
   6   0  18        4.95        3.82      3.69 o 
  -3   1  18       10.91       19.12      4.70 o 
  -2   1  18       78.42       85.71      7.52 o 
  -1   1  18        0.19        5.07      3.34 o 
   0   1  18        1.60        2.62      3.12 o 
   1   1  18       12.97       15.74      3.63 o 
   2   1  18       16.25       18.66      3.80 o 
   3   1  18        7.40        8.89      3.21 o 
   4   1  18        2.86        5.70      3.24 o 
   5   1  18        6.11        4.70      3.74 o 
   6   1  18        0.24        0.23      2.96 o 
  -2   2  18       26.71       23.19      5.26 o 
  -1   2  18        1.21       -0.19      3.05 o 
   0   2  18      326.63      320.43     13.36 o 
   1   2  18      125.81      130.47      5.43 o 
   2   2  18      135.55      126.92      7.77 o 
   3   2  18       44.43       44.85      5.30 o 
   4   2  18        3.11        0.33      2.71 o 
   5   2  18      161.12      163.16      9.15 o 
   6   2  18        0.50       -2.15      3.03 o 
   7   2  18        0.39        5.30      3.78 o 
  -2   3  18       17.27       14.97      4.63 o 
  -1   3  18      158.28      141.51      9.22 o 
   0   3  18       87.10       92.30      7.54 o 
   1   3  18      308.92      311.09      8.80 o 
   2   3  18      205.99      210.43      9.67 o 
   3   3  18       20.06       12.88      3.36 o 
   4   3  18       87.63       84.89      6.54 o 
   5   3  18        1.33        1.69      2.82 o 
   6   3  18       47.67       69.74      6.72 o 
   7   3  18        1.49        7.58      3.57 o 
  -1   4  18       26.45       35.03      5.97 o 
   0   4  18        4.20        6.45      4.07 o 
   1   4  18       30.29       35.62      5.37 o 
   2   4  18       85.71      106.73     12.97 o 
   3   4  18      104.82      123.72      5.36 o 
   4   4  18       10.83       18.39      4.07 o 
   5   4  18       32.92       52.23      5.74 o 
   6   4  18       19.22       12.02      3.80 o 
   7   4  18        0.92        3.88      3.34 o 
   0   5  18        0.15       -3.55      3.17 o 
   1   5  18       24.05       19.89      4.91 o 
   2   5  18       49.64       44.22      5.72 o 
   3   5  18        0.90        1.13      1.86 o 
   4   5  18       37.84       22.82      2.96 o 
   5   5  18        0.20        1.23      2.84 o 
   6   5  18        0.81        0.38      2.82 o 
   2   6  18       49.04       60.65      6.76 o 
   3   6  18      292.04      277.83     12.80 o 
   4   6  18        0.02       -0.50      2.05 o 
   5   6  18       36.46       36.32      3.70 o 
  -2  -5  19        9.89       16.59      4.49 o 
  -1  -5  19        3.70        1.04      3.28 o 
   0  -5  19       43.82       52.70      6.72 o 
   1  -5  19        5.06       -0.61      3.51 o 
  -3  -4  19        3.10       -2.67      2.92 o 
  -2  -4  19       15.47       13.61      4.15 o 
  -1  -4  19       19.67       27.14      5.01 o 
   0  -4  19       41.78       48.19      6.22 o 
   1  -4  19        4.23        2.92      3.13 o 
   2  -4  19        0.93        0.96      3.05 o 
   3  -4  19       25.89        9.73      4.13 o 
  -3  -3  19       32.38       33.34      5.03 o 
  -2  -3  19       21.45       28.06      4.86 o 
  -1  -3  19        9.55       -0.15      3.03 o 
   0  -3  19       72.53       89.51      7.00 o 
   1  -3  19        0.24       -1.63      2.50 o 
   2  -3  19       89.59       94.12      7.81 o 
   3  -3  19        2.87        2.27      3.28 o 
   4  -3  19       19.86       15.01      3.04 o 
  -3  -2  19       28.12       24.78      4.99 o 
  -2  -2  19       19.24       25.11      4.43 o 
  -1  -2  19       88.20       98.05      7.06 o 
   0  -2  19        1.10        4.47      3.03 o 
   1  -2  19       33.63       55.70      6.01 o 
   2  -2  19        2.42        5.07      3.17 o 
   3  -2  19       27.22       31.02      5.22 o 
   4  -2  19        8.90        7.05      3.72 o 
   5  -2  19       16.57       18.68      3.96 o 
  -3  -1  19        2.56       -0.13      3.28 o 
  -2  -1  19       20.75       28.87      4.99 o 
  -1  -1  19        0.10       -0.25      2.53 o 
   0  -1  19        1.40       11.85      3.30 o 
   1  -1  19       36.93       42.49      5.14 o 
   2  -1  19        7.76        5.51      3.09 o 
   3  -1  19        3.29        3.01      3.21 o 
   4  -1  19        2.08        7.35      3.59 o 
   5  -1  19       14.88       10.81      4.05 o 
  -3   0  19        0.01       -2.48      3.23 o 
  -2   0  19       35.61       30.52      5.18 o 
  -1   0  19      129.82      135.82      8.00 o 
   0   0  19      149.55      184.34      9.51 o 
   1   0  19       83.58       84.36      6.54 o 
   2   0  19       85.66      100.99      7.31 o 
   3   0  19      205.90      215.03     10.75 o 
   4   0  19       77.49       73.93      6.85 o 
   5   0  19      126.13      140.78      9.11 o 
   6   0  19        6.06        8.39      4.22 o 
  -2   1  19       42.07       52.99      6.39 o 
  -1   1  19       10.84       16.47      4.38 o 
   0   1  19      435.47      469.67     11.70 o 
   1   1  19       10.20        9.16      3.49 o 
   2   1  19      175.12      194.51      9.76 o 
   3   1  19       44.89       39.96      5.22 o 
   4   1  19      219.80      234.33     11.59 o 
   5   1  19        0.83       -3.85      2.57 o 
   6   1  19       12.35       19.02      4.61 o 
  -2   2  19        4.29        8.93      4.20 o 
  -1   2  19       42.12       46.06      6.14 o 
   0   2  19      123.38      131.40      8.50 o 
   1   2  19       13.59       20.21      2.91 o 
   2   2  19       45.19       47.42      5.41 o 
   3   2  19        0.05        2.17      2.73 o 
   4   2  19       15.49       13.65      3.86 o 
   5   2  19        0.87        4.34      3.21 o 
   6   2  19       12.60       12.94      4.03 o 
  -1   3  19       12.05        6.74      3.84 o 
   0   3  19       24.53       20.98      4.95 o 
   1   3  19        1.25       -1.69      3.11 o 
   2   3  19       24.99       23.25      3.64 o 
   3   3  19        1.74       -1.13      2.34 o 
   4   3  19        0.70        2.55      2.80 o 
   5   3  19       64.46       56.84      6.24 o 
   6   3  19       40.61       37.43      5.53 o 
   0   4  19       27.96       25.68      5.07 o 
   1   4  19      144.65      159.67      9.70 o 
   2   4  19        0.65       -1.95      1.82 o 
   3   4  19      146.11      153.45      6.06 o 
   4   4  19        0.87       -1.82      2.42 o 
   5   4  19      160.59      190.61     10.49 o 
   6   4  19       11.31        6.18      3.38 o 
   2   5  19      109.58      109.94      7.94 o 
   3   5  19        0.57        2.50      2.25 o 
   4   5  19       10.37       22.26      5.52 o 
   5   5  19        2.21        2.30      2.98 o 
  -2  -4  20        0.03       -2.19      2.57 o 
  -1  -4  20        6.13       11.96      4.20 o 
   0  -4  20       18.51       18.91      4.43 o 
   1  -4  20       21.23       42.02      5.93 o 
   2  -4  20        2.98       -3.78      3.01 o 
  -2  -3  20       41.34       39.17      5.37 o 
  -1  -3  20        0.47       -2.23      2.69 o 
   0  -3  20        3.08       -1.75      2.67 o 
   1  -3  20       50.99       35.29      5.45 o 
   2  -3  20        9.41        5.47      3.32 o 
   3  -3  20        0.58        2.63      3.46 o 
  -2  -2  20        3.56        3.51      2.98 o 
  -1  -2  20       60.25       58.76      6.01 o 
   0  -2  20        0.01        0.42      2.69 o 
   1  -2  20      113.30      126.13      8.50 o 
   2  -2  20       12.51        6.72      3.36 o 
   3  -2  20        0.61       -0.81      2.98 o 
   4  -2  20       27.44       24.68      5.37 o 
  -1  -1  20        5.43        8.33      3.26 o 
   0  -1  20       91.73      103.21      7.19 o 
   1  -1  20        9.33        2.84      3.15 o 
   2  -1  20        9.23       15.57      4.24 o 
   3  -1  20       27.16       29.98      4.99 o 
   4  -1  20       49.77       53.12      6.41 o 
   5  -1  20        0.04        5.38      3.63 o 
  -2   0  20        0.20        2.32      3.38 o 
   0   0  20        4.86        6.20      3.26 o 
   1   0  20       45.23       44.72      5.49 o 
   2   0  20        8.09        7.95      3.40 o 
   3   0  20        2.98        7.26      3.40 o 
   4   0  20       10.25       17.01      4.22 o 
   5   0  20        0.59        4.61      3.55 o 
  -2   1  20       24.66       28.20      5.39 o 
  -1   1  20        0.18       -1.46      3.32 o 
   0   1  20      160.99      189.84      9.64 o 
   1   1  20        1.95        6.24      3.24 o 
   2   1  20       58.36       71.65      6.52 o 
   3   1  20       15.67       16.64      4.28 o 
   4   1  20        5.96        9.79      3.63 o 
   5   1  20       79.45       71.36      7.25 o 
  -1   2  20      107.07      117.25      8.42 o 
   0   2  20        0.07        0.33      3.15 o 
   1   2  20      270.35      330.84     13.39 o 
   2   2  20        6.80        3.07      3.07 o 
   3   2  20       14.38       14.82      3.95 o 
   4   2  20      114.42      122.20      8.50 o 
   5   2  20       32.89       34.80      5.34 o 
   6   2  20       15.75       19.85      4.63 o 
   0   3  20       67.27       65.22      7.04 o 
   1   3  20        4.37        3.51      3.26 o 
   2   3  20       10.18       16.30      3.90 o 
   3   3  20        2.91        7.24      3.46 o 
   4   3  20       32.04       33.72      5.20 o 
   5   3  20       35.53       22.99      4.76 o 
   1   4  20       36.99       35.64      5.62 o 
   2   4  20        1.54       -3.88      2.59 o 
   3   4  20       23.37       23.76      4.34 o 
   4   4  20       21.22       18.81      4.20 o 
   5   4  20       37.31       38.41      5.51 o 
  -1  -3  21        1.89       -2.17      2.86 o 
   0  -3  21       15.50       22.71      4.55 o 
   1  -3  21        0.22       -3.53      2.44 o 
   2  -3  21        2.84       -1.29      2.82 o 
  -1  -2  21        2.65        7.83      3.57 o 
   0  -2  21        0.91        5.09      3.28 o 
   1  -2  21        4.78        6.12      3.46 o 
   2  -2  21        0.00       -2.13      2.73 o 
   3  -2  21        1.21       -0.65      2.98 o 
  -1  -1  21        3.38        4.40      3.24 o 
   0  -1  21       43.91       37.27      5.14 o 
   1  -1  21        0.97        0.58      3.01 o 
   2  -1  21       41.14       41.88      5.99 o 
   3  -1  21       26.21       21.33      4.70 o 
   4  -1  21       20.79       28.74      5.49 o 
   0   0  21       75.43       85.94      6.68 o 
   1   0  21      156.04      186.99      9.97 o 
   2   0  21       15.65       23.42      4.55 o 
   3   0  21       53.50       50.13      6.12 o 
   4   0  21       59.59       64.46      6.91 o 
  -1   1  21        2.00        0.71      3.63 o 
   1   1  21       11.55        7.66      3.44 o 
   2   1  21       10.30        9.56      3.76 o 
   3   1  21       12.30       16.53      4.40 o 
   4   1  21        2.90       -3.86      2.65 o 
   5   1  21        0.38        5.22      3.49 o 
   0   2  21        1.70       -4.60      3.07 o 
   1   2  21       11.02       15.07      3.82 o 
   2   2  21       10.25        9.06      3.86 o 
   3   2  21        6.67        5.91      3.38 o 
   4   2  21      140.06      139.44      8.94 o 
   5   2  21        1.48        1.25      3.07 o 
   1   3  21       79.39       78.05      7.02 o 
   2   3  21       30.43       37.31      5.16 o 
   3   3  21       45.63       50.46      5.89 o 
   4   3  21       96.45      111.60      8.08 o 
   1  -2  22        7.53       12.98      3.94 o 
   0  -1  22        1.51        1.29      3.09 o 
   1  -1  22        8.94        9.29      3.63 o 
   2  -1  22        0.77       -0.92      2.94 o 
   3  -1  22        2.80       -0.48      2.86 o 
   0   0  22       52.29       38.92      5.47 o 
   1   0  22       29.03       37.91      5.55 o 
   2   0  22      140.12      123.87      8.69 o 
   3   0  22       13.97        9.83      4.07 o 
   1   1  22      124.29      133.46      8.75 o 
   2   1  22        4.01        5.57      3.53 o 
   3   1  22       90.88       95.91      7.87 o 
   2   2  22       10.90       12.11      3.80 o 
   3   2  22        4.75        2.30      3.17 o 
                                                 
